# Supplementary material for: Serial Passaging of Seasonal H3N2 Influenza A/Singapore/G2-31.1/2014 Virus in MDCK-SIAT1 Cells and Primary Chick Embryo Cells Generates HA D457G Mutation and Other Variants in HA, NA, PB1, PB1-F2, and NS1
Source: Int J Mol Sci. 2022 Oct 17;23(20):12408. doi: 10.3390/ijms232012408 (PMC9604028; doi:10.3390/ijms232012408)
Supplement: Supplementary file 1 [file ijms-23-12408-s001.zip]

Archive with 1 entries (1 files):
- ijms-1820017-supplementary.xlsx
