# Supplementary material for: Serial Passaging of Seasonal H3N2 Influenza A/Singapore/G2-31.1/2014 Virus in MDCK-SIAT1 Cells and Primary Chick Embryo Cells Generates HA D457G Mutation and Other Variants in HA, NA, PB1, PB1-F2, and NS1
Source: Int J Mol Sci. 2022 Oct 17;23(20):12408. doi: 10.3390/ijms232012408 (PMC9604028; doi:10.3390/ijms232012408)
Supplement: Supplementary file 1 [file ijms-23-12408-s001.zip › ijms-1820017-supplementary.xlsx]

## Sheet: Legend and Total Count
Legend
P0 - Passage 0
M1 - MDCK-SIAT1 Passage 1
M2 - MDCK-SIAT1 Passage 2
M3 - MDCK-SIAT1 Passage 3
M4 - MDCK-SIAT1 Passage 4
M5 - MDCK-SIAT1 Passage 5
C1 - CEF Passage 1
		P0	M1	M2	M3	M4	M5	C1	Total
	Transition	79	25	41	88	59	57	65	414
	Transversion	141	72	65	133	109	95	95	710
	Silent	56	34	37	52	50	42	33	304
	Synonymous	57	22	20	54	37	37	53	280
	Non-synonymous	107	41	49	115	81	73	75	541
	Without repeats
		P0	M1	M2	M3	M4	M5	C1	Total
	Transition	79	24	41	86	58	54	65	389
	Transversion	141	71	64	133	109	92	95	691
	Silent	57	33	30	48	44	41	33	279
	Synonymous	53	23	25	61	39	29	52	266
	Non-synonymous	110	39	50	110	84	76	75	515

## Sheet: HA
Chromatogram Analyzed	Boundaries	Base Position (on Chromatogram)	Base Position (Within Reference Sequence)	Quality Score	Nucleotide Change	Classification of Mutation	Amino Acid Substituition	Amino Acid Change	Biochemical Characteristics	Type of Amino Acid Substituition
MDCK-SIAT1 HAF1 M5 (Forward)	30 to 1070	1047	1052	8	A to G	Transition	No Change	No Change	No Change	Silent			P0	M1	M2	M3	M4	M5	C1	Total
MDCK-SIAT1 HAF1 M5 (Forward)	30 to 1070	1009	1015	10	C to A	Transversion	T329N	Threonine to Asparagine	No Change	Synonymous		Transition	0	2	1	2	3	4	27	39
MDCK-SIAT1 HAF2 M1 (Forward)	29 to 926	403	1247	18	T to G	Transversion	D406E	Aspartic Acid to Glutamic Acid	No Change	Synonymous		Transversion	2	3	2	1	1	3	40	52
MDCK-SIAT1 HAF2 M1 (Reverse)	17 to 905	672	1491	34	A to C	Transversion	K488Q	Lysine to Glutamine	Positively Charged to Polar Neutral	Non-synonymous		Silent	0	2	0	0	1	2	17	22
MDCK-SIAT1 HAF2 M1 (Reverse)	17 to 905	852	1671	34	T to C	Transition	No Change	No Change	No Change	Silent		Synonymous	2	2	2	1	0	1	31	39
MDCK-SIAT1 HAF2 M1 (Reverse)	17 to 905	581	1400	34	C to T	Transition	No Change	No Change	No Change	Silent		Non-synonymous	0	1	1	2	3	4	20	31
MDCK-SIAT1 HAF2 M1 (Reverse)	17 to 905	428	1247	17	T to G	Transversion	D406E	Aspartic Acid to Glutamic Acid	No Change	Synonymous
MDCK-SIAT1 HAF2 M2 (Forward)	26 to 924	402	1247	32	T to G	Transversion	D406E	Aspartic Acid to Glutamic Acid	No Change	Synonymous		Without repeats
MDCK-SIAT1 HAF2 M2 (Reverse)	17 to 903	578	1399	34	A to G	Transition	D457G	Aspartic Acid to Glycine	Negatively Charged to Non-polar	Non-synonymous			P0	M1	M2	M3	M4	M5	C1	Total
MDCK-SIAT1 HAF2 M2 (Reverse)	17 to 903	426	1247	29	T to G	Transversion	D406E	Aspartic Acid to Glutamic Acid	No Change	Synonymous		Transition	0	2	1	1	2	3	27	36
MDCK-SIAT1 HAF2 M3 (Forward)	21 to 924	554	1399	34	A to G	Transition	D457G	Aspartic Acid to Glycine	Negatively Charged to Non-polar	Non-synonymous		Transversion	2	2	1	1	1	3	40	50
MDCK-SIAT1 HAF2 M3 (Reverse)	18 to 916	581	1399	32	A to G	Transition	D457G	Aspartic Acid to Glycine	Negatively Charged to Non-polar	Non-synonymous		Silent	0	2	0	0	1	2	17	22
MDCK-SIAT1 HAF2 M3 (Reverse)	18 to 916	429	1247	32	T to G	Transversion	D406E	Aspartic Acid to Glutamic Acid	No Change	Synonymous		Synonymous	2	1	1	1	0	1	30	26
MDCK-SIAT1 HAF2 M4 (Forward)	19 to 923	554	1399	34	A to G	Transition	D457G	Aspartic Acid to Glycine	Negatively Charged to Non-polar	Non-synonymous		Non-synonymous	0	1	1	1	2	3	20	18
MDCK-SIAT1 HAF2 M4 (Reverse)	20 to 917	582	1399	25	A to G	Transition	D457G	Aspartic Acid to Glycine	Negatively Charged to Non-polar	Non-synonymous
MDCK-SIAT1 HAF2 M4 (Reverse)	20 to 917	674	1491	34	A to C	Transversion	K488Q	Lysine to Glutamine	Positively Charged to Polar Neutral	Non-synonymous
MDCK-SIAT1 HAF2 M4 (Reverse)	20 to 917	854	1671	34	T to C	Transition	No Change	No Change	No Change	Silent
MDCK-SIAT1 HAF2 M5 (Forward)	28 to 926	434	1278	34	G to C	Transversion	E417Q	Glutamic Acid to Glutamine	Negatively Charged to Polar Neutral	Non-synonymous
MDCK-SIAT1 HAF2 M5 (Forward)	28 to 926	488	1332	34	G to T	Transversion	D435Y	Aspartic Acid to Tyrosine	Negatively Charged to Polar Neutral	Non-synonymous
MDCK-SIAT1 HAF2 M5 (Forward)	28 to 926	555	1399	17	G to A	Transition	G457D	Glycine to Aspartic Acid	Non-polar to Negatively Charged	Non-synonymous
MDCK-SIAT1 HAF2 M5 (Reverse)	17 to 909	580	1399	17	G to A	Transition	G457D	Glycine to Aspartic Acid	Non-polar to Negatively Charged	Non-synonymous
MDCK-SIAT1 HAF2 M5 (Reverse)	17 to 909	581	1400	26	C to T	Transition	No Change	No Change	No Change	Silent
MDCK-SIAT1 HAF2 P0 (Forward)	30 to 928	405	1247	16	T to G	Transversion	D406E	Aspartic Acid to Glutamic Acid	No Change	Synonymous
MDCK-SIAT1 HAF2 P0 (Reverse)	16 to 914	427	1247	15	G to T	Transversion	E406D	Glutamic Acid to Aspartic Acid	No Change	Synonymous
CEF HAF1 C1 (Forward)	191 to 1111	216	217	14	C to T	Transition	S63L	Serine to Leucine	Polar Neutral to Non-polar	Non-synonymous
CEF HAF1 C1 (Forward)	191 to 1111	247	228	10	C to G	Transversion	H73Q	Histidine to Glutamine	Positively Charged to Polar Neutral	Non-synonymous
CEF HAF1 C1 (Forward)	191 to 1111	358	359	19	C to A	Transversion	Y110Stop	Tyrosine to Stop	Polar Neutral to Stop	Non-synonymous
CEF HAF1 C1 (Forward)	4 to 1088	751	840	32	A to T	Transversion	R271L	Arginine to Leucine	Positively Charged to Non-polar	Non-synonymous
CEF HAF1 C1 (Forward)	4 to 1088	871	960	17	C to G	Transversion	A311E	Glutamine to Glutamic acid	Polar Neutral to Negatively Charged	Non-synonymous
CEF HAF1 C1 (Forward)	191 to 1111	215	216	19	T to C	Transition	S63P	Serine to Proline	Polar Neutral to Non-polar	Non-synonymous
CEF HAF1 C1 (Forward)	191 to 1111	223	224	14	T to C	Transition	No Change	No Change	No Change	Silent
CEF HAF1 C1 (Forward)	191 to 1111	292	293	23	A to C	Transversion	No Change	No Change	No Change	Silent
CEF HAF1 C1 (Forward)	191 to 1111	316	317	13	A to G	Transition	No Change	No Change	No Change	Silent
CEF HAF1 C1 (Forward)	191 to 1111	568	569	34	G to A	Transition	No Change	No Change	No Change	Silent
CEF HAF1 C1 (Forward)	4 to 1088	987	1076	29	C to T	Transition	No Change	No Change	No Change	Silent
CEF HAF1 C1 (Forward)	191 to 1111	193	194	21	T to G	Transversion	No Change	No Change	No Change	Silent
CEF HAF1 C1 (Forward)	191 to 1111	192	195	13	C to G	Transversion	A55G	Alanine to Glycine	No Change	Synonymous
CEF HAF1 C1 (Forward)	191 to 1111	204	205	13	T to C	Transition	V59A	Valine to Alanine	No Change	Synonymous
CEF HAF1 C1 (Forward)	191 to 1111	222	223	21	G to C	Transeversion	G65A	Glycine to Alanine	No Change	Synonymous
CEF HAF1 C1 (Forward)	191 to 1111	230	231	9	T to A	Transversion	C68S	Cysteine to Serine	No Change	Synonymous
CEF HAF1 C1 (Forward)	191 to 1111	263	264	23	A to T	Transversion	N79Y	Asparagine to Tyrosine	No Change	Synonymous
CEF HAF1 C1 (Forward)	191 to 1111	287	288	21	T to G	Transversion	L87V	Leucine to Valine	No Change	Synonymous
CEF HAF1 C1 (Forward)	4 to 1088	655	744	32	A to G	Transition	I239V	Isoleucine to Valine	No Change	Synonymous
CEF HAF1 C1 (Forward)	4 to 1088	768	857	28	A to G	Transition	I276M	Isoleucine to Methionine	No Change	Synonymous
CEF HAF1 C1 (Forward)	4 to 1088	773	862	34	G to A	Transition	S278N	Serine to Asparagine	No Change	Synonymous
CEF HAF1 C1 (Forward)	4 to 1088	808	897	34	A to C	Transversion	I290L	Isoleucine to Leucine	No Change	Synonymous
CEF HAF1 C1 (Forward)	4 to 1088	928	1017	17	C to A	Transversion	L330M	Leucine to Methionine	No Change	Synonymous
CEF HAF1 C1 (Forward)	4 to 1088	988	1077	29	G to C	Transversion	A350P	Alanine to Proline	No Change	Synonymous
CEF HAF1 C1 (Forward)	4 to 1088	991	1080	28	A to C	Transversion	I351L	Isoleucine to Leucine	No Change	Synonymous
CEF HAF2 C1 (Forward)	53 to 934	67	903	32	A to T	Transversion	K292Stop	Lysine to Stop codon	Positive Charge to Stop	Non-synonymous
CEF HAF2 C1 (Forward)	53 to 934	72	908	29	C to A	Transversion	C293Stop	Cysteine to Stop codon	Polar Neutral neutral to Stop	Non-synonymous
CEF HAF2 C1 (Forward)	53 to 934	137	973	32	G to C	Transversion	R315T	Arginine to Threonine	Positively Charged to Polar Neutral	Non-synonymous
CEF HAF2 C1 (Forward)	53 to 934	140	976	32	T to G	Transversion	I316S	Isoleucine to Serine	Non-polar to Polar Neutral	Non-synonymous
CEF HAF2 C1 (Forward)	53 to 934	177	1013	32	C to G	Transversion	S328R	Serine to Arginine	Polar Neutral to Positively Charged	Non-synonymous
CEF HAF2 C1 (Forward)	53 to 934	185	1021	29	A to C	Transversion	K331T	Lysine to Threonine	Positively Charged to Polar Neutral	Non-synonymous
CEF HAF2 C1 (Forward)	53 to 934	203	1039	25	G to A	Transition	R337A	Arginine to Alanine	Positively Charged to Non-polar	Non-synonymous
CEF HAF2 C1 (Forward)	53 to 934	223	1059	34	A to C	Transversion	T344P	Threonine to Proline	Polar Neutral to Non-polar	Non-synonymous
CEF HAF2 C1 (Forward)	53 to 934	238	1074	34	G to A	Transition	G349S	Glycine to Serine	Non-polar to Polar Neutral	Non-synonymous
CEF HAF2 C1 (Forward)	53 to 934	353	1189	34	A to G	Transition	A387R	Alanine to Arginine	Non polar to Positively Charged	Non-synonymous
CEF HAF2 C1 (Forward)	53 to 934	381	1217	34	G to T	Transversion	K396N	Lysine to Asparagine	Positively Charged to Polar Neutral	Non-synonymous
CEF HAF2 C1 (Forward)	53 to 934	505	1341	34	T to C	Transition	S438P	Serine to Proline	Polar Neutral to Non-polar	Non-synonymous
CEF HAF2 C1 (Reverse)	17 to 910	544	1365	32	G to T	Transversion	A446S	Alanine to Serine	Non-polar to Polar Neutral	Non-synonymous
CEF HAF2 C1 (Reverse)	17 to 910	719	1540	34	A to C	Transversion	H504P	Histidine to Proline	Positive to Non-polar	Non-synonymous
CEF HAF2 C1 (Forward)	53 to 934	57	893	23	A to G	Transition	A288A	No Change	No Change	Silent
CEF HAF2 C1 (Forward)	53 to 934	99	935	34	A to T	Transversion	G302G	No Change	No Change	Silent
CEF HAF2 C1 (Forward)	53 to 934	132	968	34	A to T	Transversion	V313V	No Change	No Change	Silent
CEF HAF2 C1 (Forward)	53 to 934	147	983	28	C to T	Transition	Y318Y	No Change	No Change	Silent
CEF HAF2 C1 (Forward)	53 to 934	192	1028	34	A to G	Transition	A333A	No Change	No Change	Silent
CEF HAF2 C1 (Forward)	53 to 934	210	1046	34	A to C	Transversion	V339V	No Change	No Change	Silent
CEF HAF2 C1 (Forward)	53 to 934	226	1062	29	A to C	Transversion	R345R	No Change	No Change	Silent
CEF HAF2 C1 (Forward)	53 to 934	297	1133	32	T to C	Transition	G368G	No Change	No Change	Silent
CEF HAF2 C1 (Forward)	53 to 934	495	1331	32	A to C	Transversion	I434I	No Change	No Change	Silent
CEF HAF2 C1 (Reverse)	17 to 910	516	1337	34	C to T	Transition	L436L	No Change	No Change	Silent
CEF HAF2 C1 (Reverse)	17 to 910	832	1653	32	T to C	Transition	L542L	No Change	No Change	Silent
CEF HAF2 C1 (Forward)	53 to 934	74	910	32	A to G	Transition	K294R	Lysine to Arginine	No Change	Synonymous
CEF HAF2 C1 (Forward)	53 to 934	89	925	29	C to G	Transversion	T299S	Threonine to Serine	No Change	Synonymous
CEF HAF2 C1 (Forward)	53 to 934	110	946	34	A to G	Transition	N306S	Asparagine to Serine	No Change	Synonymous
CEF HAF2 C1 (Forward)	53 to 934	123	959	31	C to G	Transversion	F310L	Phenylalanine to Leucine	No Change	Synonymous
CEF HAF2 C1 (Forward)	53 to 934	128	964	32	A to C	Transversion	N312T	Asparagine to Threonine	No Change	Synonymous
CEF HAF2 C1 (Forward)	53 to 934	131	967	34	T to C	Transition	V313A	Valine to Alanine	No Change	Synonymous
CEF HAF2 C1 (Forward)	53 to 934	176	1012	34	G to C	Transversion	S328T	Serine to Threonine	No Change	Synonymous
CEF HAF2 C1 (Forward)	53 to 934	184	1020	28	A to T	Transversion	K331Stop	Lysine to Stop codon	Positively Charged to Stop	Synonymous
CEF HAF2 C1 (Forward)	53 to 934	187	1023	32	T to G	Transversion	L332V	Leucine to Valine	No Change	Synonymous
CEF HAF2 C1 (Forward)	53 to 934	191	1027	31	C to T	Transition	A333V	Alanine to Valine	No Change	Synonymous
CEF HAF2 C1 (Forward)	53 to 934	199	1035	32	A to T	Transversion	M336L	Methionine to Leucine	No Change	Synonymous
CEF HAF2 C1 (Forward)	53 to 934	209	1045	34	T to C	Transition	V339A	Valine to Alanine	No Change	Synonymous
CEF HAF2 C1 (Forward)	53 to 934	227	1063	25	G to T	Transversion	A345I	Alanine to Isoleucine	No Change	Synonymous
CEF HAF2 C1 (Forward)	53 to 934	347	1183	34	G to A	Transition	S385N	Serine to Asparagine	No Change	Synonymous
CEF HAF2 C1 (Forward)	53 to 934	370	1206	32	A to G	Transition	I393V	Isoleucine to Valine	No Change	Synonymous
CEF HAF2 C1 (Forward)	53 to 934	411	1247	16	T to G	Transversion	D406E	Aspartic Acid to Glutamic Acid	No Change	Synonymous
CEF HAF2 C1 (Reverse)	17 to 910	426	1247	15	T to G	Transversion	D406E	Aspartic Acid to Glutamic Acid	No Change	Synonymous
CEF HAF2 C1 (Reverse)	17 to 910	862	1683	29	A to C	Transversion	M552L	Methionine to Leucine	No Change	Synonymous

## Sheet: NS1
Chromatogram Analyzed	Boundaries	Base Position (on Chromatogram)	Base Position (Within Reference Sequence)	Quality Score	Nucleotide Change	Classification of Mutation	Amino Acid Substituition	Amino Acid Change	Biochemical Characteristics	Type of Amino Acid Substituition
MDCK-SIAT1 NS1 M1 (Reverse)	5 to 870	150	129	25	C to T	Transition	R35L	Arginine to Leucine	Positively Charged to Non-polar	Non-synonymous			P0	M1	M2	M3	M4	M5	C1	Total
MDCK-SIAT1 NS1 M1 (Reverse)	5 to 870	590	569	32	C to T	Transition	No Change	No Change	No Change	Silent		Transition	2	2	1	7	1	21	15	49
MDCK-SIAT1 NS1 M2 (Reverse)	15 to 872	591	569	32	C to T	Transition	No Change	No Change	No Change	Silent		Transversion	0	0	0	7	0	23	15	45
MDCK-SIAT1 NS1 M3 (Forward)	39 to 898	156	156	34	A to T	Transversion	R44L	Arginine to Leucine	Positively Charged to Non-polar	Non-synonymous		Silent	1	1	1	2	1	11	7	24
MDCK-SIAT1 NS1 M3 (Forward)	39 to 898	171	171	34	A to C	Transversion	T49P	Threonine to Proline	Polar Neutral to Non-polar	Non-synonymous		Synonymous	0	0	0	6	0	12	6	24
MDCK-SIAT1 NS1 M3 (Forward)	39 to 898	190	190	34	A to G	Transition	K55R	Lysine to Arginine	No Change	Synonymous		Non-synonymous	1	1	0	6	0	21	17	46
MDCK-SIAT1 NS1 M3 (Forward)	39 to 898	379	379	34	G to A	Transition	R118K	Arginine to Lysine	No Change	Synonymous
MDCK-SIAT1 NS1 M3 (Forward)	39 to 898	388	388	32	A to G	Transition	Q121R	Glutamine to Arginine	Polar Neutral to Positively Charged	Non-synonymous		Without repeats
MDCK-SIAT1 NS1 M3 (Forward)	39 to 898	401	401	32	G to C	Transversion	E125D	Glutamic Acid to Aspartic Acid	No Change	Synonymous			P0	M1	M2	M3	M4	M5	C1	Total
MDCK-SIAT1 NS1 M3 (Forward)	39 to 898	414	414	32	T to A	Transversion	L130I	Leucine to Isoleucine	No Change	Synonymous		Transition	2	2	1	7	1	20	15	33
MDCK-SIAT1 NS1 M3 (Forward)	39 to 898	447	447	34	C to A	Transversion	L141I	Leucine to Isoleucine	No Change	Synonymous		Transversion	0	0	0	7	0	22	15	29
MDCK-SIAT1 NS1 M3 (Forward)	39 to 898	600	600	31	G to C	Transversion	V192L	Valine to Leucine	No Change	Synonymous		Silent	1	1	1	2	1	9	7	15
MDCK-SIAT1 NS1 M3 (Forward)	39 to 898	700	700	34	C to G	Transversion	T225R	Threonine to Arginine	Polar Neutral to Positively Charged	Non-synonymous		Synonymous	0	0	0	6	0	10	6	16
MDCK-SIAT1 NS1 M3 (Reverse)	6 to 866	84	67	14	C to T	Transition	S14F	Serine to Phenylalanine	Polar Neutral to Non-polar	Non-synonymous		Non-synonymous	1	1	0	6	0	23	17	31
MDCK-SIAT1 NS1 M3 (Reverse)	6 to 866	321	304	34	T to C	Transition	M93T	Methionine to Threonine	Non-polar to Polar Neutral	Non-synonymous
MDCK-SIAT1 NS1 M3 (Reverse)	6 to 866	586	569	32	C to T	Transition	No Change	No Change	No Change	Silent
MDCK-SIAT1 NS1 M3 (Reverse)	6 to 866	589	572	32	C to T	Transition	No Change	No Change	No Change	Silent
MDCK-SIAT1 NS1 M4 (Reverse)	15 to 871	591	569	32	C to T	Transition	No Change	No Change	No Change	Silent
MDCK-SIAT1 NS1 M5 (Forward)	40 to 902	158	156	31	A to T	Transversion	R44L	Arginine to Leucine	Positively Charged to Non-polar	Non-synonymous
MDCK-SIAT1 NS1 M5 (Forward)	40 to 902	188	186	34	A to T	Transversion	I54F	Isoleucine to Phenylalanine	No Change	Synonymous
MDCK-SIAT1 NS1 M5 (Forward)	40 to 902	194	192	34	G to C	Transversion	A56P	Alanine to Proline	No Change	Synonymous
MDCK-SIAT1 NS1 M5 (Forward)	40 to 902	197	195	34	G to A	Transition	A57T	Alanine to Threonine	Non-polar to Polar Neutral	Non-synonymous
MDCK-SIAT1 NS1 M5 (Forward)	40 to 902	207	205	32	T to C	Transition	V60A	Valine to Alanine	No Change	Synonymous
MDCK-SIAT1 NS1 M5 (Forward)	40 to 902	216	214	34	A to C	Transversion	Q63P	Glutamine to Proline	Polar Neutral to Non-polar	Non-synonymous
MDCK-SIAT1 NS1 M5 (Forward)	40 to 902	224	222	34	G to A	Transition	E66K	Glutamic Acid to Lysine	Negatively Charged to Positively Charged	Non-synonymous
MDCK-SIAT1 NS1 M5 (Forward)	40 to 902	234	232	34	T to C	Transition	L69P	Leucine to Proline	No Change	Synonymous
MDCK-SIAT1 NS1 M5 (Forward)	40 to 902	238	236	34	A to G	Transition	No Change	No Change	No Change	Silent
MDCK-SIAT1 NS1 M5 (Forward)	40 to 902	242	240	32	G to T	Transversion	E72Stop	Glutamic Acid to Stop	Negatively Charged to Stop	Non-synonymous
MDCK-SIAT1 NS1 M5 (Forward)	40 to 902	291	289	34	G to A	Transition	R88Q	Arginine to Glutamine	Positively Charged to Polar Neutral	Non-synonymous
MDCK-SIAT1 NS1 M5 (Forward)	40 to 902	354	352	34	A to C	Transversion	Q109P	Glutamine to Proline	Polar Neutral to Non-polar	Non-synonymous
MDCK-SIAT1 NS1 M5 (Forward)	40 to 902	355	353	32	G to C	Transversion	Q109H	Glutamine to Histidine	Polar Neutral to Positively Charged	Non-synonymous
MDCK-SIAT1 NS1 M5 (Forward)	40 to 902	380	378	32	A to G	Transition	R118G	Arginine to Glycine	Positively Charged to Non-polar	Non-synonymous
MDCK-SIAT1 NS1 M5 (Forward)	40 to 902	383	381	34	A to G	Transition	M119V	Methionine to Valine	No Change	Synonymous
MDCK-SIAT1 NS1 M5 (Forward)	40 to 902	390	388	34	A to G	Transition	Q121R	Glutamine to Arginine	Polar Neutral to Positively Charged	Non-synonymous
MDCK-SIAT1 NS1 M5 (Forward)	40 to 902	398	396	34	A to C	Transversion	M124L	Methionine to Leucine	No Change	Synonymous
MDCK-SIAT1 NS1 M5 (Forward)	40 to 902	408	406	29	A to G	Transition	N127S	Asparagine to Serine	No Change	Synonymous
MDCK-SIAT1 NS1 M5 (Forward)	40 to 902	410	408	29	A to T	Transversion	I128F	Isoleucine to Phenylalanine	No Change	Synonymous
MDCK-SIAT1 NS1 M5 (Forward)	40 to 902	419	417	34	A to G	Transition	K131E	Lysine to Glutamic Acid	Positively Charged to Negatively Charged	Non-synonymous
MDCK-SIAT1 NS1 M5 (Forward)	40 to 902	453	451	34	A to C	Transversion	E142A	Glutamic Acid to Alanine	Negatively Charged to Non-polar	Non-synonymous
MDCK-SIAT1 NS1 M5 (Forward)	40 to 902	457	455	34	C to G	Transversion	No Change	No Change	No Change	Silent
MDCK-SIAT1 NS1 M5 (Forward)	40 to 902	562	560	34	T to C	Transition	No Change	No Change	No Change	Silent
MDCK-SIAT1 NS1 M5 (Forward)	40 to 902	403	401	34	G to C	Transversion	E125D	Glutamic Acid to Aspartic Acid	No Change	Synonymous
MDCK-SIAT1 NS1 M5 (Forward)	40 to 902	605	603	34	C to A	Transversion	No Change	No Change	No Change	Silent
MDCK-SIAT1 NS1 M5 (Forward)	40 to 902	606	604	34	G to T	Transversion	R193L	Arginine to Leucine	Positively Charged to Non-polar	Non-synonymous
MDCK-SIAT1 NS1 M5 (Forward)	40 to 902	627	625	31	G to T	Transversion	R200I	Arginine to Isoleucine	Positively Charged to Non-polar	Non-synonymous
MDCK-SIAT1 NS1 M5 (Reverse)	3 to 866	60	43	36	T to C	Transition	V6A	Valine to Alanine	No Change	Synonymous
MDCK-SIAT1 NS1 M5 (Reverse)	3 to 866	84	67	15	C to T	Transition	S14F	Serine to Phenylalanine	Polar Neutral to Non-polar	Non-synonymous
MDCK-SIAT1 NS1 M5 (Reverse)	3 to 866	152	135	25	C to T	Transition	R37C	Arginine to Cystiene	Positively Charged to Polar Neutral	Non-synonymous
MDCK-SIAT1 NS1 M5 (Reverse)	3 to 866	216	199	36	C to T	Transition	T58I	Threonine to Isoleucine	Polar Neutral to Non-polar	Non-synonymous
MDCK-SIAT1 NS1 M5 (Reverse)	3 to 866	280	263	32	G to C	Transversion	M79I	Methionine to Isoleucine	No Change	Synonymous
MDCK-SIAT1 NS1 M5 (Reverse)	3 to 866	303	286	34	C to T	Transition	S87L	Serine to Leucine	Polar Neutral to Non-polar	Non-synonymous
MDCK-SIAT1 NS1 M5 (Reverse)	3 to 866	367	350	34	G to A	Transition	No Change	No Change	No Change	Silent
MDCK-SIAT1 NS1 M5 (Reverse)	3 to 866	438	421	34	C to A	Transversion	A132E	Alanine to Glutamic Acid	Non-polar to Negatively Charged	Non-synonymous
MDCK-SIAT1 NS1 M5 (Reverse)	3 to 866	463	446	34	A to T	Transversion	No Change	No Change	No Change	Silent
MDCK-SIAT1 NS1 M5 (Reverse)	3 to 866	526	509	34	A to T	Transversion	No Change	No Change	No Change	Silent
MDCK-SIAT1 NS1 M5 (Reverse)	3 to 866	531	514	29	T to C	Transition	L163S	Leucine to Serine	Non-polar to Polar Neutral	Non-synonymous
MDCK-SIAT1 NS1 M5 (Reverse)	3 to 866	577	560	34	T to C	Transition	No Change	No Change	No Change	Silent
MDCK-SIAT1 NS1 M5 (Reverse)	3 to 866	586	569	34	C to T	Transition	No Change	No Change	No Change	Silent
MDCK-SIAT1 NS1 M5 (Reverse)	3 to 866	609	592	34	A to C	Transversion	D189A	Aspartic Acid to Alanine	Negatively Charged to Non-polar	Non-synonymous
MDCK-SIAT1 NS1 M5 (Reverse)	3 to 866	620	603	32	C to A	Transversion	No Change	No Change	No Change	Silent
MDCK-SIAT1 NS1 M5 (Reverse)	3 to 866	719	702	31	G to C	Transversion	A226P	Alanine to Proline	No Change	Synonymous
MDCK-SIAT1 NS1 M5 (Reverse)	3 to 866	727	710	34	A to C	Transversion	No Change	No Change	No Change	Silent
MDCK-SIAT1 NS1 P0 (Forward)	29 to 894	192	195	34	G to A	Transition	A57T	Alanine to Threonine	Non-polar to Polar Neutral	Non-synonymous
MDCK-SIAT1 NS1 P0 (Reverse)	17 to 871	591	569	32	C to T	Transition	No Change	No Change	No Change	Silent
CEF NS1 C1 (Forward)	241 to 899	298	295	34	T to C	Transition	I90T	Isoleucine to Threonine	Non-polar to Polar Neutral	Non-synonymous
CEF NS1 C1 (Forward)	241 to 899	300	297	34	A to G	Transition	T91A	Threonine to Alanine	Polar Neutral to Non-polar	Non-synonymous
CEF NS1 C1 (Forward)	241 to 899	307	304	34	T to C	Transition	M93T	Methionine to Threonine	Non-polar to Polar Neutral	Non-synonymous
CEF NS1 C1 (Forward)	241 to 899	313	310	28	T to C	Transition	I95T	Isoleucine to Threonine	Non-polar to Polar Neutral	Non-synonymous
CEF NS1 C1 (Forward)	241 to 899	327	324	32	A to G	Transition	R100G	Arginine to Glycine	Positively Charged to Non-polar	Non-synonymous
CEF NS1 C1 (Forward)	241 to 899	351	348	28	A to G	Transition	K108E	Lysine to Glutamic Acid	Positively Charged to Negatively Charged	Non-synonymous
CEF NS1 C1 (Forward)	241 to 899	284	281	34	T to C	Transition	No Change	No Change	No Change	Silent
CEF NS1 C1 (Forward)	241 to 899	302	299	34	T to C	Transition	No Change	No Change	No Change	Silent
CEF NS1 C1 (Forward)	241 to 899	314	311	28	T to C	Transition	No Change	No Change	No Change	Silent
CEF NS1 C1 (Forward)	241 to 899	317	314	34	G to A	Transition	No Change	No Change	No Change	Silent
CEF NS1 C1 (Forward)	241 to 899	395	392	17	A to G	Transition	No Change	No Change	No Change	Silent
CEF NS1 C1 (Forward)	241 to 899	384	381	29	A to G	Transition	M119V	Methionine to Valine	No Change	Synonymous
CEF NS1 C1 (Forward)	241 to 899	394	391	26	C to T	Transition	A122V	Alanine to Valine	No Change	Synonymous
CEF NS1 C1 (Forward)	241 to 899	462	459	34	G to A	Transition	V145I	Valine to Isoleucine	No Change	Synonymous
CEF NS1 C1 (Forward)	241 to 899	520	517	31	C to T	Transition	P164L	Proline to Leucine	No Change	Synonymous
CEF NS1 C1 (Forward)	241 to 899	292	289	32	C to A	Transversion	P88Q	Proline to Glutamine	Non-polar to Polar Neutral	Non-synonymous
CEF NS1 C1 (Forward)	241 to 899	255	252	31	G to T	Transversion	A76S	Alanine to Serine	Non-polar to Polar Neutral	Non-synonymous
CEF NS1 C1 (Forward)	241 to 899	295	292	28	A to T	Transversion	Y89F	Tyrosine to Phenylalanine	Polar Neutral to Non-polar	Non-synonymous
CEF NS1 C1 (Forward)	241 to 899	296	293	29	C to G	Transversion	Y89Stop	Tyrosine to Stop	Polar Neutral to Stop	Non-synonymous
CEF NS1 C1 (Forward)	241 to 899	355	352	32	A to C	Transversion	Q109P	Glutamine to Proline	Polar Neutral to Non-polar	Non-synonymous
CEF NS1 C1 (Forward)	241 to 899	356	353	32	G to C	Transversion	Q109H	Glutamine to Histidine	Polar Neutral to Positively Charged	Non-synonymous
CEF NS1 C1 (Forward)	241 to 899	400	397	32	T to A	Transversion	M124K	Methionine to Lysine	Non-polar to Positively Charged	Non-synonymous
CEF NS1 C1 (Forward)	241 to 899	415	412	32	T to G	Transversion	M129R	Methionine to Arginine	Non-polar to Positively Charged	Non-synonymous
CEF NS1 C1 (Forward)	241 to 899	447	444	29	C to G	Transversion	R140G	Arginine to Glycine	Positively Charged to Non-polar	Non-synonymous
CEF NS1 C1 (Forward)	241 to 899	574	571	34	T to A	Transversion	V182D	Valine to Aspartic Acid	Non-polar to Negatively Charged	Non-synonymous
CEF NS1 C1 (Forward)	241 to 899	638	635	22	G to C	Transversion	L203C	Leucine to Cystiene	Non-polar to Polar Neutral	Non-synonymous
CEF NS1 C1 (Forward)	241 to 899	470	467	32	A to C	Transversion	No Change	No Change	No Change	Silent
CEF NS1 C1 (Forward)	241 to 899	500	497	29	T to A	Transversion	No Change	No Change	No Change	Silent
CEF NS1 C1 (Forward)	241 to 899	396	393	26	A to T	Transversion	I123F	Isoleucine to Phenylalanine	No Change	Synonymous
CEF NS1 C1 (Forward)	241 to 899	450	447	34	C to G	Transversion	L141V	Leucine to Valine	No Change	Synonymous

## Sheet: NA
Chromatogram Analyzed	Boundaries	Base Position (on Chromatogram)	Base Position (Within Reference Sequence)	Quality Score	Nucleotide Change	Classification of Mutation	Amino Acid Substituition	Amino Acid Change	Biochemical Characteristics	Type of Amino Acid Substituition
MDCK-SIAT1 NA1 P0 (Forward)	55 to 404	61	56	26	G to C	Transversion	V13L	Valine to Leucine	No Change	Synonymous			P0	M1	M2	M3	M4	M5	C1	Total
MDCK-SIAT1 NA1 P0 (Forward)	55 to 404	62	57	26	T to C	Transition	V13A	Valine to Alanine	No Change	Synonymous		Transition	53	6	7	47	21	9	23	166
MDCK-SIAT1 NA1 P0 (Forward)	55 to 404	66	61	18	T to A	Transversion	No Change	No Change	No Change	Silent		Transversion	63	2	2	58	18	3	40	186
MDCK-SIAT1 NA1 P0 (Forward)	55 to 404	72	67	11	C to G	Transversion	No Change	No Change	No Change	Silent		Silent	32	2	3	20	12	3	9	81
MDCK-SIAT1 NA1 P0 (Forward)	55 to 404	80	75	27	C to T	Transition	T19I	Threonine to Isoleucine	Polar Neutral to Non-polar	Non-synonymous		Synonymous	29	0	1	29	6	1	16	82
MDCK-SIAT1 NA1 P0 (Forward)	55 to 404	83	78	13	T to A	Transversion	I20K	Isoleucine to Lysine	Non-polar to Positively Charged	Non-synonymous		Non-synonymous	55	6	5	56	21	8	38	189
MDCK-SIAT1 NA1 P0 (Forward)	55 to 404	87	82	18	C to T	Transition	No Change	No Change	No Change	Silent
MDCK-SIAT1 NA1 P0 (Forward)	55 to 404	111	106	28	G to A	Transition	No Change	No Change	No Change	Silent		Without repeats
MDCK-SIAT1 NA1 P0 (Forward)	55 to 404	113	108	18	T to C	Transition	I30T	Isoleucine to Threonine	Non-polar to Polar Neutral	Non-synonymous			P0	M1	M2	M3	M4	M5	C1	Total
MDCK-SIAT1 NA1 P0 (Forward)	55 to 404	115	110	16	A to T	Transversion	T31S	Threonine to Serine	No Change	Synonymous		Transition	53	5	7	46	21	8	23	160
MDCK-SIAT1 NA1 P0 (Forward)	55 to 404	120	115	22	T to C	Transition	No Change	No Change	No Change	Silent		Transversion	63	2	2	58	18	1	40	185
MDCK-SIAT1 NA1 P0 (Forward)	55 to 404	121	116	28	G to A	Transition	V33I	Valine to Isoleucine	No Change	Synonymous		Silent	32	2	3	20	12	3	9	81
MDCK-SIAT1 NA1 P0 (Forward)	55 to 404	122	117	13	T to G	Transversion	V33G	Valine to Glycine	No Change	Synonymous		Synonymous	29	0	1	29	6	1	16	82
MDCK-SIAT1 NA1 P0 (Forward)	55 to 404	125	120	16	C to T	Transition	T34I	Threonine to Isoleucine	Polar Neutral to Non-polar	Non-synonymous		Non-synonymous	55	5	5	55	21	5	38	182
MDCK-SIAT1 NA1 P0 (Forward)	55 to 404	129	124	28	G to A	Transition	No Change	No Change	No Change	Silent
MDCK-SIAT1 NA1 P0 (Forward)	55 to 404	130	125	25	C to A	Transversion	H36N	Histidine to Asparagine	Positively Charged to Polar Neutral	Non-synonymous
MDCK-SIAT1 NA1 P0 (Forward)	55 to 404	131	126	30	A to T	Transversion	H36L	Histidine to Leucine	Positively Charged to Non-polar	Non-synonymous
MDCK-SIAT1 NA1 P0 (Forward)	55 to 404	134	129	27	T to A	Transversion	F37Y	Phenylalanine to Tyrosine	Non-polar to Polar Neutral	Non-synonymous
MDCK-SIAT1 NA1 P0 (Forward)	55 to 404	135	130	34	C to G	Transversion	F37L	Phenylalanine to Leucine	No Change	Synonymous
MDCK-SIAT1 NA1 P0 (Forward)	55 to 404	141	136	12	A to C	Transversion	Q39H	Glutamine to Histidine	Polar Neutral to Positively Charged	Non-synonymous
MDCK-SIAT1 NA1 P0 (Forward)	55 to 404	142	137	30	T to C	Transition	Y40H	Tyrosine to Histidine	Polar Neutral to Positively Charged	Non-synonymous
MDCK-SIAT1 NA1 P0 (Forward)	55 to 404	143	138	39	A to C	Transversion	Y40S	Tyrosine to Serine	No Change	Synonymous
MDCK-SIAT1 NA1 P0 (Forward)	55 to 404	144	139	30	T to C	Transition	No Change	No Change	No Change	Silent
MDCK-SIAT1 NA1 P0 (Forward)	55 to 404	162	157	18	A to G	Transition	No Change	No Change	No Change	Silent
MDCK-SIAT1 NA1 P0 (Forward)	55 to 404	163	158	13	A to G	Transition	N47D	Asparagine to Aspartic Acid	Polar Neutral to Negatively Charged	Non-synonymous
MDCK-SIAT1 NA1 P0 (Forward)	55 to 404	164	159	12	A to G	Transition	N47S	Asparagine to Serine	No Change	Synonymous
MDCK-SIAT1 NA1 P0 (Forward)	55 to 404	168	163	5	C to A	Transversion	N48K	Asparagine to Lysine	Polar Neutral to Positively Charged	Non-synonymous
MDCK-SIAT1 NA1 P0 (Forward)	55 to 404	173	168	18	T to A	Transversion	V50E	Valine to Glutamic Acid	Non-polar to Negatively Charged	Non-synonymous
MDCK-SIAT1 NA1 P0 (Forward)	55 to 404	174	169	23	G to T	Transversion	No Change	No Change	No Change	Silent
MDCK-SIAT1 NA1 P0 (Forward)	55 to 404	175	170	28	A to G	Transition	M51V	Methionine to Valine	No Change	Synonymous
MDCK-SIAT1 NA1 P0 (Forward)	55 to 404	176	171	13	T to A	Transversion	M51K	Methionine to Lysine	Non-polar to Positively Charged	Non-synonymous
MDCK-SIAT1 NA1 P0 (Forward)	55 to 404	185	180	40	A to G	Transition	E54G	Glutamic Acid to Glycine	Negatively Charged to Non-polar	Non-synonymous
MDCK-SIAT1 NA1 P0 (Forward)	55 to 404	189	184	39	A to T	Transversion	No Change	No Change	No Change	Silent
MDCK-SIAT1 NA1 P0 (Forward)	55 to 404	192	187	15	A to C	Transversion	No Change	No Change	No Change	Silent
MDCK-SIAT1 NA1 P0 (Forward)	55 to 404	197	192	34	T to C	Transition	I58T	Isoleucine to Threonine	Non-polar to Polar Neutral	Non-synonymous
MDCK-SIAT1 NA1 P0 (Forward)	55 to 404	199	194	12	A to G	Transition	K59E	Lysine to Glutamic Acid	Positively Charged to Negatively Charged	Non-synonymous
MDCK-SIAT1 NA1 P0 (Forward)	55 to 404	202	197	30	A to G	Transition	R60G	Arginine to Glycine	Positively Charged to Non-polar	Non-synonymous
MDCK-SIAT1 NA1 P0 (Forward)	55 to 404	213	208	27	A to T	Transversion	No Change	No Change	No Change	Silent
MDCK-SIAT1 NA1 P0 (Forward)	55 to 404	214	209	10	A to G	Transition	K64E	Lysine to Glutamic Acid	Positively Charged to Negatively Charged	Non-synonymous
MDCK-SIAT1 NA1 P0 (Forward)	55 to 404	216	211	13	G to T	Transversion	E64D	Glutamic Acid to Aspartic Acid	No Change	Synonymous
MDCK-SIAT1 NA1 P0 (Forward)	55 to 404	222	217	24	G to A	Transition	No Change	No Change	No Change	Silent
MDCK-SIAT1 NA1 P0 (Forward)	55 to 404	225	220	25	T to A	Transversion	Y67Stop	Tyrosine to Stop	Polar Neutral to Stop	Non-synonymous
MDCK-SIAT1 NA1 P0 (Forward)	55 to 404	233	228	19	A to C	Transversion	N70T	Asparagine to Threonine	No Change	Synonymous
MDCK-SIAT1 NA1 P0 (Forward)	55 to 404	235	230	13	A to C	Transversion	T71P	Threonine to Proline	Polar Neutral to Non-polar	Non-synonymous
MDCK-SIAT1 NA1 P0 (Forward)	55 to 404	240	235	34	C to T	Transition	No Change	No Change	No Change	Silent
MDCK-SIAT1 NA1 P0 (Forward)	55 to 404	267	262	18	A to T	Transversion	No Change	No Change	No Change	Silent
MDCK-SIAT1 NA1 P0 (Forward)	55 to 404	268	263	18	G to A	Transition	A82T	Alanine to Threonine	Non-polar to Polar Neutral	Non-synonymous
MDCK-SIAT1 NA1 P0 (Forward)	55 to 404	269	264	18	C to T	Transition	A82V	Alanine to Valine	No Change	Synonymous
MDCK-SIAT1 NA1 P0 (Forward)	55 to 404	276	271	33	C to T	Transition	No Change	No Change	No Change	Silent
MDCK-SIAT1 NA1 P0 (Forward)	55 to 404	277	272	24	A to T	Transversion	R85Stop	Arginine to Stop	Positively Charged to Stop	Non-synonymous
MDCK-SIAT1 NA1 P0 (Forward)	55 to 404	282	277	34	T to C	Transition	No Change	No Change	No Change	Silent
MDCK-SIAT1 NA1 P0 (Forward)	55 to 404	287	282	27	C to T	Transition	S88L	Serine to Leucine	Polar Neutral to Non-polar	Non-synonymous
MDCK-SIAT1 NA1 P0 (Forward)	55 to 404	289	284	15	T to A	Transversion	Stop89K	Stop to Lysine	Stop to Positively Charged	Non-synonymous
MDCK-SIAT1 NA1 P0 (Forward)	55 to 404	295	290	13	C to G	Transversion	Q91E	Glutamine to Glutamic Acid	Polar Neutral to Negatively Charged	Non-synonymous
MDCK-SIAT1 NA1 P0 (Forward)	55 to 404	296	291	14	A to G	Transition	Q91R	Glutamine to Arginine	Polar Neutral to Positively Charged	Non-synonymous
MDCK-SIAT1 NA1 P0 (Forward)	55 to 404	297	292	13	A to G	Transition	No Change	No Change	No Change	Silent
MDCK-SIAT1 NA1 P0 (Forward)	55 to 404	302	297	18	G to C	Transversion	G93A	Glycine to Alanine	No Change	Synonymous
MDCK-SIAT1 NA1 P0 (Forward)	55 to 404	304	299	23	A to T	Transversion	I94F	Isoleucine to Phenylalanine	No Change	Synonymous
MDCK-SIAT1 NA1 P0 (Forward)	55 to 404	305	300	23	T to C	Transition	I94T	Isoleucine to Threonine	Non-polar to Polar Neutral	Non-synonymous
MDCK-SIAT1 NA1 P0 (Forward)	55 to 404	306	301	26	T to C	Transition	No Change	No Change	No Change	Silent
MDCK-SIAT1 NA1 P0 (Forward)	55 to 404	315	310	30	T to G	Transversion	F97L	Phenylalanine to Leucine	No Change	Synonymous
MDCK-SIAT1 NA1 P0 (Forward)	55 to 404	328	323	32	A to G	Transition	K102E	Lysine to Glutamic Acid	Positively Charged to Negatively Charged	Non-synonymous
MDCK-SIAT1 NA1 P0 (Forward)	55 to 404	329	324	23	A to G	Transition	K102R	Lysine to Arginine	No Change	Synonymous
MDCK-SIAT1 NA1 P0 (Forward)	55 to 404	333	328	21	C to G	Transversion	D103E	Aspartic Acid to Glutamic Acid	No Change	Synonymous
MDCK-SIAT1 NA1 P0 (Forward)	55 to 404	338	333	13	C to T	Transition	S105L	Serine to Leucine	Polar Neutral to Non-polar	Non-synonymous
MDCK-SIAT1 NA1 P0 (Forward)	55 to 404	339	334	6	G to T	Transversion	No Change	No Change	No Change	Silent
MDCK-SIAT1 NA1 P0 (Forward)	55 to 404	350	345	18	C to A	Transversion	S109Y	Serine to Tyrosine	No Change	Synonymous
MDCK-SIAT1 NA1 P0 (Forward)	55 to 404	358	353	33	G to A	Transition	G112R	Glycine to Arginine	Non-polar to Positively Charged	Non-synonymous
MDCK-SIAT1 NA1 P0 (Forward)	55 to 404	361	356	12	G to C	Transversion	D113H	Aspartic Acid to Histidine	Negatively Charged to Positively Charged	Non-synonymous
MDCK-SIAT1 NA1 P0 (Forward)	55 to 404	367	362	16	T to A	Transversion	L115R	Leucine to Arginine	Non-polar to Positively Charged	Non-synonymous
MDCK-SIAT1 NA1 P0 (Forward)	55 to 404	368	363	27	G to A	Transition	L115Stop	Leucine to Stop	Non-polar to Stop	Non-synonymous
MDCK-SIAT1 NA1 P0 (Forward)	55 to 404	369	364	23	G to C	Transversion	L115C	Leucine to Cystiene	Non-polar to Polar Neutral	Non-synonymous
MDCK-SIAT1 NA1 P0 (Forward)	55 to 404	370	365	13	G to A	Transition	V116M	Valine to Methionine	No Change	Synonymous
MDCK-SIAT1 NA1 P0 (Forward)	55 to 404	371	366	12	A to T	Transversion	E116V	Glutamic Acid to Valine	Negatively Charged to Non-polar	Non-synonymous
MDCK-SIAT1 NA1 P0 (Forward)	55 to 404	374	369	24	C to A	Transversion	T117K	Threonine to Lysine	Polar Neutral to Positively Charged	Non-synonymous
MDCK-SIAT1 NA1 P0 (Forward)	55 to 404	379	374	8	G to T	Transversion	E119Stop	Glutamic Acid to Stop	Negatively Charged to Stop	Non-synonymous
MDCK-SIAT1 NA1 P0 (Forward)	55 to 404	387	382	23	T to A	Transversion	Y121Stop	Tyrosine to Stop	Polar Neutral to Stop	Non-synonymous
MDCK-SIAT1 NA1 P0 (Forward)	55 to 404	391	386	11	T to C	Transition	S123P	Serine to Proline	Polar Neutral to Non-polar	Non-synonymous
MDCK-SIAT1 NA1 P0 (Forward)	55 to 404	396	391	11	A to C	Transversion	Stop124C	Stop to Cystiene	Stop to Polar Neutral	Non-synonymous
MDCK-SIAT1 NA1 P0 (Forward)	55 to 404	397	392	13	G to A	Transition	D125N	Aspartic Acid to Asparagine	Negatively Charged to Polar Neutral	Non-synonymous
MDCK-SIAT1 NA1 P0 (Forward)	55 to 404	399	394	18	T to C	Transition	No Change	No Change	No Change	Silent
MDCK-SIAT1 NA1 P0 (Forward)	55 to 404	403	398	23	G to C	Transversion	D127H	Aspartic Acid to Histidine	Negatively Charged to Positively Charged	Non-synonymous
MDCK-SIAT1 NA1 P0 (Reverse)	60 to 521	61	327	20	A to T	Transversion	D103V	Aspartic Acid to Valine	Negatively Charged to Non-polar	Non-synonymous
MDCK-SIAT1 NA1 P0 (Reverse)	60 to 521	68	334	22	G to C	Transversion	No Change	No Change	No Change	Silent
MDCK-SIAT1 NA1 P0 (Reverse)	60 to 521	77	343	36	T to A	Transversion	No Change	No Change	No Change	Silent
MDCK-SIAT1 NA1 P0 (Reverse)	60 to 521	85	351	38	G to A	Transition	G111D	Glycine to Aspartic Acid	Non-polar to Negatively Charged	Non-synonymous
MDCK-SIAT1 NA1 P0 (Reverse)	60 to 521	95	361	15	C to A	Transversion	No Change	No Change	No Change	Silent
MDCK-SIAT1 NA1 P0 (Reverse)	60 to 521	104	370	32	A to T	Transversion	No Change	No Change	No Change	Silent
MDCK-SIAT1 NA1 P0 (Reverse)	60 to 521	105	371	32	A to C	Transversion	No Change	No Change	No Change	Silent
MDCK-SIAT1 NA1 P0 (Reverse)	60 to 521	110	376	32	A to T	Transversion	E119D	Glutamic Acid to Aspartic Acid	No Change	Synonymous
MDCK-SIAT1 NA1 P0 (Reverse)	60 to 521	115	381	38	A to G	Transition	Y121C	Tyrosine to Cystiene	No Change	Synonymous
MDCK-SIAT1 NA1 P0 (Reverse)	60 to 521	124	390	29	G to A	Transition	C124Y	Cystiene to Tyrosine	No Change	Synonymous
MDCK-SIAT1 NA1 P0 (Reverse)	60 to 521	125	391	29	C to A	Transversion	C124Stop	Cystiene to Stop	Polar Neutral to Stop	Non-synonymous
MDCK-SIAT1 NA1 P0 (Reverse)	60 to 521	156	422	22	G to A	Transition	G135R	Glycine to Arginine	Non-polar to Positively Charged	Non-synonymous
MDCK-SIAT1 NA1 P0 (Reverse)	60 to 521	193	459	27	A to T	Transversion	N147I	Asparagine to Isoleucine	Polar Neutral to Non-polar	Non-synonymous
MDCK-SIAT1 NA1 P0 (Reverse)	60 to 521	205	471	36	A to G	Transition	D151G	Aspartic Acid to Glycine	Negatively Charged to Non-polar	Non-synonymous
MDCK-SIAT1 NA1 P0 (Reverse)	60 to 521	210	476	36	A to G	Transition	T153A	Threonine to Alanine	Polar Neutral to Non-polar	Non-synonymous
MDCK-SIAT1 NA1 P0 (Reverse)	60 to 521	225	491	21	C to A	Transversion	L158I	Leucine to Isoleucine	No Change	Synonymous
MDCK-SIAT1 NA1 P0 (Reverse)	60 to 521	226	492	26	T to C	Transition	L158P	Leucine to Proline	No Change	Synonymous
MDCK-SIAT1 NA1 P0 (Reverse)	60 to 521	294	560	20	T to G	Transversion	S181A	Serine to Alanine	Polar Neutral to Non-polar	Non-synonymous
MDCK-SIAT1 NA1 P0 (Reverse)	60 to 521	296	562	36	A to T	Transversion	No Change	No Change	No Change	Silent
MDCK-SIAT1 NA1 P0 (Reverse)	60 to 521	487	753	36	G to C	Transversion	S245T	Serine to Threonine	No Change	Synonymous
MDCK-SIAT1 NA1 M1 (Forward)	32 to 865	471	470	29	G to A	Transition	D151N	Aspartic Acid to Asparagine	Negatively Charged to Polar Neutral	Non-synonymous
MDCK-SIAT1 NA1 M1 (Forward)	32 to 865	472	471	32	A to G	Transition	D151G	Aspartic Acid to Glycine	Negatively Charged to Non-polar	Non-synonymous
MDCK-SIAT1 NA1 M1 (Reverse)	10 to 828	181	162	28	A to T	Transversion	N48I	Asparagine to Isoleucine	Polar Neutral to Non-polar	Non-synonymous
MDCK-SIAT1 NA1 M1 (Reverse)	10 to 828	489	470	25	G to A	Transition	D151N	Aspartic Acid to Asparagine	Negatively Charged to Polar Neutral	Non-synonymous
MDCK-SIAT1 NA1 M1 (Reverse)	10 to 828	490	471	16	A to G	Transition	D151G	Aspartic Acid to Glycine	Negatively Charged to Non-polar	Non-synonymous
MDCK-SIAT1 NA1 M1 (Reverse)	10 to 828	608	589	29	G to T	Transversion	No Change	No Change	No Change	Silent
MDCK-SIAT1 NA1 M2 (Forward)	20 to 740	51	48	16	T to C	Transition	I10T	Isoleucine to Threonine	Non-polar to Polar Neutral	Non-synonymous
MDCK-SIAT1 NA1 M2 (Forward)	20 to 740	397	394	34	T to C	Transition	No Change	No Change	No Change	Silent
MDCK-SIAT1 NA1 M2 (Forward)	20 to 740	726	723	29	G to A	Transition	G235E	Glycine to Glutamic Acid	Non-polar to Negatively Charged	Non-synonymous
MDCK-SIAT1 NA1 M2 (Forward)	20 to 740	727	724	34	A to T	Transversion	No Change	No Change	No Change	Silent
MDCK-SIAT1 NA1 M2 (Forward)	20 to 740	728	725	38	A toT	Transversion	T236S	Threonine to Serine	No Change	Synonymous
MDCK-SIAT1 NA1 M2 (Reverse)	51 to 889	540	470	32	G to A	Transition	D151N	Aspartic Acid to Asparagine	Negatively Charged to Polar Neutral	Non-synonymous
MDCK-SIAT1 NA1 M2 (Reverse)	51 to 889	541	471	32	A to G	Transition	D151G	Aspartic Acid to Glycine	Negatively Charged to Non-polar	Non-synonymous
MDCK-SIAT1 NA1 M3 (Forward)	25 to 860	29	26	16	C to G	Transversion	M3A	Proline to Alanine	No Change	Synonymous
MDCK-SIAT1 NA1 M3 (Forward)	25 to 860	51	48	27	T to C	Transition	I10T	Isoleucine to Threonine	Non-polar to Polar Neutral	Non-synonymous
MDCK-SIAT1 NA1 M3 (Forward)	25 to 860	473	470	34	G to A	Transition	D151N	Aspartic Acid to Asparagine	Negatively Charged to Polar Neutral	Non-synonymous
MDCK-SIAT1 NA1 M3 (Forward)	25 to 860	571	568	30	T to A	Transversion	C183Stop	Cystiene to Stop	Polar Neutral to Stop	Non-synonymous
MDCK-SIAT1 NA1 M3 (Forward)	25 to 860	638	635	36	A to G	Transition	I206V	Isoleucine to Valine	No Change	Synonymous
MDCK-SIAT1 NA1 M3 (Forward)	25 to 860	793	790	34	T to C	Transition	No Change	No Change	No Change	Silent
MDCK-SIAT1 NA1 M3 (Forward)	25 to 860	811	808	36	T to A	Transversion	No Change	No Change	No Change	Silent
MDCK-SIAT1 NA1 M3 (Forward)	25 to 860	842	839	16	C to T	Transition	H274Y	Histidine to Tyrosine	Positively Charged to Polar Neutral	Non-synonymous
MDCK-SIAT1 NA1 M3 (Forward)	25 to 860	852	849	36	C to A	Transversion	A277E	Alanine to Glutamic Acid	Non-polar to Negatively Charged	Non-synonymous
MDCK-SIAT1 NA1 M3 (Reverse)	60 to 806	64	76	8	A to G	Transition	No Change	No Change	No Change	Silent
MDCK-SIAT1 NA1 M3 (Reverse)	60 to 806	65	77	8	G to A	Transition	V20I	Valine to Isoleucine	No Change	Synonymous
MDCK-SIAT1 NA1 M3 (Reverse)	60 to 806	66	78	9	G to T	Transversion	R20I	Arginine to Isoleucine	Positively Charged to Non-polar	Non-synonymous
MDCK-SIAT1 NA1 M3 (Reverse)	60 to 806	67	79	10	A to G	Transition	I20M	Isoleucine to Methionine	No Change	Synonymous
MDCK-SIAT1 NA1 M3 (Reverse)	60 to 806	73	85	22	C to A	Transversion	F22L	Phenylalanine to Leucine	No Change	Synonymous
MDCK-SIAT1 NA1 M3 (Reverse)	60 to 806	74	86	30	T to C	Transition	F23L	Phenylalanine to Leucine	No Change	Synonymous
MDCK-SIAT1 NA1 M3 (Reverse)	60 to 806	77	89	31	A to G	Transition	M24V	Methionine to Valine	No Change	Synonymous
MDCK-SIAT1 NA1 M3 (Reverse)	60 to 806	80	92	36	C to T	Transition	Q25Stop	Glutamine to Stop	Polar Neutral to Stop	Non-synonymous
MDCK-SIAT1 NA1 M3 (Reverse)	60 to 806	85	97	26	T to C	Transition	No Change	No Change	No Change	Silent
MDCK-SIAT1 NA1 M3 (Reverse)	60 to 806	105	117	41	T to G	Transversion	V33G	Valine to Glycine	No Change	Synonymous
MDCK-SIAT1 NA1 M3 (Reverse)	60 to 806	115	127	14	G to T	Transversion	Q36H	Glutamine to Histidine	Polar Neutral to Positively Charged	Non-synonymous
MDCK-SIAT1 NA1 M3 (Reverse)	60 to 806	126	138	36	A to G	Transition	Y40C	Tyrosine to Cystiene	No Change	Synonymous
MDCK-SIAT1 NA1 M3 (Reverse)	60 to 806	127	139	36	T to C	Transition	No Change	No Change	No Change	Silent
MDCK-SIAT1 NA1 M3 (Reverse)	60 to 806	128	140	36	G to C	Transversion	E41Q	Glutamic Acid to Glutamine	Negatively Charged to Polar Neutral	Non-synonymous
MDCK-SIAT1 NA1 M3 (Reverse)	60 to 806	134	146	34	A to C	Transversion	N43H	Asparagine to Histidine	Polar Neutral to Positively Charged	Non-synonymous
MDCK-SIAT1 NA1 M3 (Reverse)	60 to 806	140	152	29	C to T	Transition	M45S	Proline to Serine	Non-polar to Polar Neutral	Non-synonymous
MDCK-SIAT1 NA1 M3 (Reverse)	60 to 806	141	153	25	C to G	Transversion	M45R	Proline to Arginine	Non-polar to Positively Charged	Non-synonymous
MDCK-SIAT1 NA1 M3 (Reverse)	60 to 806	145	157	25	A to T	Transversion	No Change	No Change	No Change	Silent
MDCK-SIAT1 NA1 M3 (Reverse)	60 to 806	153	165	41	A to T	Transversion	Q49L	Glutamine to Leucine	Polar Neutral to Non-polar	Non-synonymous
MDCK-SIAT1 NA1 M3 (Reverse)	60 to 806	170	182	19	C to T	Transition	M55S	Proline to Serine	Non-polar to Polar Neutral	Non-synonymous
MDCK-SIAT1 NA1 M3 (Reverse)	60 to 806	176	188	25	A to G	Transition	I57V	Isoleucine to Valine	No Change	Synonymous
MDCK-SIAT1 NA1 M3 (Reverse)	60 to 806	177	189	36	T to G	Transversion	I57R	Isoleucine to Arginine	Non-polar to Positively Charged	Non-synonymous
MDCK-SIAT1 NA1 M3 (Reverse)	60 to 806	183	195	41	A to C	Transversion	E59A	Glutamic Acid to Alanine	Negatively Charged to Non-polar	Non-synonymous
MDCK-SIAT1 NA1 M3 (Reverse)	60 to 806	195	207	36	C to T	Transition	T63I	Threonine to Isoleucine	Polar Neutral to Non-polar	Non-synonymous
MDCK-SIAT1 NA1 M3 (Reverse)	60 to 806	200	212	25	A to T	Transversion	I65L	Isoleucine to Leucine	No Change	Synonymous
MDCK-SIAT1 NA1 M3 (Reverse)	60 to 806	209	221	36	T to C	Transition	No Change	No Change	No Change	Silent
MDCK-SIAT1 NA1 M3 (Reverse)	60 to 806	210	222	41	T to C	Transition	L68S	Leucine to Serine	Non-polar to Polar Neutral	Non-synonymous
MDCK-SIAT1 NA1 M3 (Reverse)	60 to 806	212	224	25	A to G	Transition	T69A	Threonine to Alanine	Polar Neutral to Non-polar	Non-synonymous
MDCK-SIAT1 NA1 M3 (Reverse)	60 to 806	213	225	25	C to T	Transition	T69I	Threonine to Isoleucine	Polar Neutral to Non-polar	Non-synonymous
MDCK-SIAT1 NA1 M3 (Reverse)	60 to 806	233	245	36	G to T	Transversion	E76Stop	Glutamic Acid to Stop	Negatively Charged to Stop	Non-synonymous
MDCK-SIAT1 NA1 M3 (Reverse)	60 to 806	234	246	41	A to G	Transition	E76G	Glutamic Acid to Glycine	Negatively Charged to Non-polar	Non-synonymous
MDCK-SIAT1 NA1 M3 (Reverse)	60 to 806	247	259	41	A to G	Transition	No Change	No Change	No Change	Silent
MDCK-SIAT1 NA1 M3 (Reverse)	60 to 806	258	270	19	T to A	Transversion	F84Y	Phenylalanine to Tyrosine	Non-polar to Polar Neutral	Non-synonymous
MDCK-SIAT1 NA1 M3 (Reverse)	60 to 806	268	280	36	G to C	Transversion	L87C	Leucine to Cystiene	Non-polar to Polar Neutral	Non-synonymous
MDCK-SIAT1 NA1 M3 (Reverse)	60 to 806	271	283	15	A to G	Transition	No Change	No Change	No Change	Silent
MDCK-SIAT1 NA1 M3 (Reverse)	60 to 806	272	284	15	A to C	Transversion	K89Q	Lysine to Glutamine	Positively Charged to Polar Neutral	Non-synonymous
MDCK-SIAT1 NA1 M3 (Reverse)	60 to 806	273	285	18	A to G	Transition	K89R	Lysine to Arginine	No Change	Synonymous
MDCK-SIAT1 NA1 M3 (Reverse)	60 to 806	275	287	16	C to T	Transition	P90S	Proline to Serine	Non-polar to Polar Neutral	Non-synonymous
MDCK-SIAT1 NA1 M3 (Reverse)	60 to 806	293	305	16	G to T	Transversion	G96Stop	Glycine to Stop	Non-polar to Stop	Non-synonymous
MDCK-SIAT1 NA1 M3 (Reverse)	60 to 806	294	306	26	G to C	Transversion	G96A	Glycine to Alanine	No Change	Synonymous
MDCK-SIAT1 NA1 M3 (Reverse)	60 to 806	296	308	31	T to G	Transversion	F97V	Phenylalanine to Valine	No Change	Synonymous
MDCK-SIAT1 NA1 M3 (Reverse)	60 to 806	297	309	18	T to G	Transversion	F97C	Phenylalanine to Cystiene	Non-polar to Polar Neutral	Non-synonymous
MDCK-SIAT1 NA1 M3 (Reverse)	60 to 806	298	310	18	T to A	Transversion	F97L	Phenylalanine to Leucine	No Change	Synonymous
MDCK-SIAT1 NA1 M3 (Reverse)	60 to 806	303	315	18	C to G	Transversion	P99R	Proline to Arginine	Non-polar to Positively Charged	Non-synonymous
MDCK-SIAT1 NA1 M3 (Reverse)	60 to 806	314	326	41	G to A	Transition	D103N	Aspartic Acid to Asparagine	Negatively Charged to Polar Neutral	Non-synonymous
MDCK-SIAT1 NA1 M3 (Reverse)	60 to 806	316	328	27	C to G	Transversion	D103E	Aspartic Acid to Glutamic Acid	No Change	Synonymous
MDCK-SIAT1 NA1 M3 (Reverse)	60 to 806	317	329	29	A to T	Transversion	N104Y	Asparagine to Tyrosine	No Change	Synonymous
MDCK-SIAT1 NA1 M3 (Reverse)	60 to 806	332	344	16	T to G	Transversion	S109A	Serine to Alanine	Polar Neutral to Non-polar	Non-synonymous
MDCK-SIAT1 NA1 M3 (Reverse)	60 to 806	333	345	16	C to G	Transversion	S109C	Serine to Cystiene	No Change	Synonymous
MDCK-SIAT1 NA1 M3 (Reverse)	60 to 806	339	351	28	G to A	Transition	G111D	Glycine to Aspartic Acid	Non-polar to Negatively Charged	Non-synonymous
MDCK-SIAT1 NA1 M3 (Reverse)	60 to 806	341	353	36	G to T	Transversion	G112L	Glycine to Leucine	No Change	Synonymous
MDCK-SIAT1 NA1 M3 (Reverse)	60 to 806	342	354	41	G to T	Transversion	G112V	Glycine to Valine	No Change	Synonymous
MDCK-SIAT1 NA1 M3 (Reverse)	60 to 806	343	355	41	G to A	Transition	No Change	No Change	No Change	Silent
MDCK-SIAT1 NA1 M3 (Reverse)	60 to 806	347	359	24	A to G	Transition	I114V	Isoleucine to Valine	No Change	Synonymous
MDCK-SIAT1 NA1 M3 (Reverse)	60 to 806	349	361	9	C to G	Transversion	I114M	Isoleucine to Methionine	No Change	Synonymous
MDCK-SIAT1 NA1 M3 (Reverse)	60 to 806	351	363	27	G to C	Transversion	L115S	Leucine to Serine	Non-polar to Polar Neutral	Non-synonymous
MDCK-SIAT1 NA1 M3 (Reverse)	60 to 806	352	364	27	G to T	Transversion	L115C	Leucine to Cystiene	Non-polar to Polar Neutral	Non-synonymous
MDCK-SIAT1 NA1 M3 (Reverse)	60 to 806	359	371	32	A to T	Transversion	R118Stop	Arginine to Stop	Positively Charged to Stop	Non-synonymous
MDCK-SIAT1 NA1 M3 (Reverse)	60 to 806	366	378	17	C to A	Transversion	M120H	Proline to Histidine	Non-polar to Positively Charged	Non-synonymous
MDCK-SIAT1 NA1 M3 (Reverse)	60 to 806	367	379	17	T to G	Transversion	No Change	No Change	No Change	Silent
MDCK-SIAT1 NA1 M3 (Reverse)	60 to 806	369	381	28	A to C	Transversion	Y121S	Tyrosine to Serine	No Change	Synonymous
MDCK-SIAT1 NA1 M3 (Reverse)	60 to 806	370	382	25	T to A	Transversion	Y121Stop	Tyrosine to Stop	Polar Neutral to Stop	Non-synonymous
MDCK-SIAT1 NA1 M3 (Reverse)	60 to 806	374	386	32	T to G	Transversion	S123A	Serine to Alanine	Polar Neutral to Non-polar	Non-synonymous
MDCK-SIAT1 NA1 M3 (Reverse)	60 to 806	379	391	18	C to A	Transversion	C124Stop	Cystiene to Stop	Polar Neutral to Stop	Non-synonymous
MDCK-SIAT1 NA1 M3 (Reverse)	60 to 806	399	411	29	A to T	Transversion	Q131L	Glutamine to Leucine	Polar Neutral to Non-polar	Non-synonymous
MDCK-SIAT1 NA1 M3 (Reverse)	60 to 806	406	418	31	C to T	Transition	No Change	No Change	No Change	Silent
MDCK-SIAT1 NA1 M3 (Reverse)	60 to 806	407	419	22	C to A	Transversion	L134I	Leucine to Isoleucine	No Change	Synonymous
MDCK-SIAT1 NA1 M3 (Reverse)	60 to 806	408	420	31	T to A	Transversion	L134H	Leucine to Histidine	Non-polar to Positively Charged	Non-synonymous
MDCK-SIAT1 NA1 M3 (Reverse)	60 to 806	409	421	28	T to C	Transition	No Change	No Change	No Change	Silent
MDCK-SIAT1 NA1 M3 (Reverse)	60 to 806	410	422	28	G to A	Transition	G135R	Glycine to Arginine	Non-polar to Positively Charged	Non-synonymous
MDCK-SIAT1 NA1 M3 (Reverse)	60 to 806	415	427	34	G to A	Transition	No Change	No Change	No Change	Silent
MDCK-SIAT1 NA1 M3 (Reverse)	60 to 806	435	447	34	A to T	Transversion	E143V	Glutamic Acid to Valine	Negatively Charged to Non-polar	Non-synonymous
MDCK-SIAT1 NA1 M3 (Reverse)	60 to 806	440	452	32	T to A	Transversion	S145T	Serine to Threonine	No Change	Synonymous
MDCK-SIAT1 NA1 M3 (Reverse)	60 to 806	442	454	16	A to T	Transversion	No Change	No Change	No Change	Silent
MDCK-SIAT1 NA1 M3 (Reverse)	60 to 806	443	455	16	A to C	Transversion	N146H	Asparagine to Histidine	Polar Neutral to Positively Charged	Non-synonymous
MDCK-SIAT1 NA1 M3 (Reverse)	60 to 806	446	458	41	A to G	Transition	N147D	Asparagine to Aspartic Acid	Polar Neutral to Negatively Charged	Non-synonymous
MDCK-SIAT1 NA1 M3 (Reverse)	60 to 806	456	468	32	G to T	Transversion	R150L	Arginine to Leucine	Positively Charged to Non-polar	Non-synonymous
MDCK-SIAT1 NA1 M3 (Reverse)	60 to 806	457	469	31	T to C	Transition	No Change	No Change	No Change	Silent
MDCK-SIAT1 NA1 M3 (Reverse)	60 to 806	458	470	16	G to A	Transition	D151N	Aspartic Acid to Asparagine	Negatively Charged to Polar Neutral	Non-synonymous
MDCK-SIAT1 NA1 M3 (Reverse)	60 to 806	459	471	16	A to G	Transition	D151G	Aspartic Acid to Glycine	Negatively Charged to Non-polar	Non-synonymous
MDCK-SIAT1 NA1 M3 (Reverse)	60 to 806	506	518	34	T to G	Transversion	F167V	Phenylalanine to Valine	No Change	Synonymous
MDCK-SIAT1 NA1 M3 (Reverse)	60 to 806	507	519	31	T to G	Transversion	F167C	Phenylalanine to Cystiene	Non-polar to Polar Neutral	Non-synonymous
MDCK-SIAT1 NA1 M3 (Reverse)	60 to 806	510	522	32	A to T	Transversion	H168L	Histidine to Leucine	Positively Charged to Non-polar	Non-synonymous
MDCK-SIAT1 NA1 M3 (Reverse)	60 to 806	513	525	32	T to G	Transversion	L169R	Leucine to Arginine	Non-polar to Positively Charged	Non-synonymous
MDCK-SIAT1 NA1 M3 (Reverse)	60 to 806	519	531	16	C to T	Transition	T171I	Threonine to Isoleucine	Polar Neutral to Non-polar	Non-synonymous
MDCK-SIAT1 NA1 M3 (Reverse)	60 to 806	521	533	34	A to T	Transversion	K172Stop	Lysine to Stop	Positively Charged to Stop	Non-synonymous
MDCK-SIAT1 NA1 M3 (Reverse)	60 to 806	523	535	34	G to T	Transversion	K172N	Lysine to Asparagine	Positively Charged to Polar Neutral	Non-synonymous
MDCK-SIAT1 NA1 M3 (Reverse)	60 to 806	531	543	31	G to A	Transition	C175Y	Cystiene to Tyrosine	No Change	Synonymous
MDCK-SIAT1 NA1 M3 (Reverse)	60 to 806	549	561	29	C to T	Transition	S181L	Serine to Leucine	Polar Neutral to Non-polar	Non-synonymous
MDCK-SIAT1 NA1 M3 (Reverse)	60 to 806	559	571	34	C to T	Transition	No Change	No Change	No Change	Silent
MDCK-SIAT1 NA1 M3 (Reverse)	60 to 806	575	587	25	C to G	Transversion	L190V	Leucine to Valine	No Change	Synonymous
MDCK-SIAT1 NA1 M3 (Reverse)	60 to 806	583	595	29	T to G	Transversion	No Change	No Change	No Change	Silent
MDCK-SIAT1 NA1 M3 (Reverse)	60 to 806	640	652	34	T to C	Transition	No Change	No Change	No Change	Silent
MDCK-SIAT1 NA1 M3 (Reverse)	60 to 806	756	768	32	C to T	Transition	A250V	Alanine to Valine	No Change	Synonymous
MDCK-SIAT1 NA1 M4 (Forward)	32 to 865	68	66	32	C to G	Transversion	T16S	Threonine to Serine	No Change	Synonymous
MDCK-SIAT1 NA1 M4 (Forward)	32 to 865	169	167	34	G to C	Transversion	V50L	Valine to Leucine	No Change	Synonymous
MDCK-SIAT1 NA1 M4 (Forward)	32 to 865	300	298	34	C to A	Transversion	No Change	No Change	No Change	Silent
MDCK-SIAT1 NA1 M4 (Forward)	32 to 865	450	448	32	G to A	Transition	No Change	No Change	No Change	Silent
MDCK-SIAT1 NA1 M4 (Forward)	32 to 865	472	470	25	G to A	Transition	D151N	Aspartic Acid to Asparagine	Negatively Charged to Polar Neutral	Non-synonymous
MDCK-SIAT1 NA1 M4 (Forward)	32 to 865	473	471	25	A to G	Transition	D151G	Aspartic Acid to Glycine	Negatively Charged to Non-polar	Non-synonymous
MDCK-SIAT1 NA1 M4 (Forward)	32 to 865	488	486	28	G to A	Transition	R156Q	Arginine to Glutamine	Positively Charged to Polar Neutral	Non-synonymous
MDCK-SIAT1 NA1 M4 (Forward)	32 to 865	529	527	41	G to A	Transition	G170R	Glycine to Arginine	Non-polar to Positively Charged	Non-synonymous
MDCK-SIAT1 NA1 M4 (Forward)	32 to 865	551	549	28	C to T	Transition	A177V	Alanine to Valine	No Change	Synonymous
MDCK-SIAT1 NA1 M4 (Forward)	32 to 865	592	590	32	C to T	Transition	H191Y	Histidine to Tyrosine	Positively Charged to Polar Neutral	Non-synonymous
MDCK-SIAT1 NA1 M4 (Forward)	32 to 865	611	609	36	A to C	Transversion	D197A	Aspartic Acid to Alanine	Negatively Charged to Non-polar	Non-synonymous
MDCK-SIAT1 NA1 M4 (Forward)	32 to 865	628	626	34	G to A	Transition	A203T	Alanine to Threonine	Non-polar to Polar Neutral	Non-synonymous
MDCK-SIAT1 NA1 M4 (Forward)	32 to 865	665	663	29	T to A	Transversion	V215D	Valine to Aspartic Acid	Non-polar to Negatively Charged	Non-synonymous
MDCK-SIAT1 NA1 M4 (Forward)	32 to 865	668	666	32	T to A	Transversion	V216D	Valine to Aspartic Acid	Non-polar to Negatively Charged	Non-synonymous
MDCK-SIAT1 NA1 M4 (Forward)	32 to 865	710	708	34	G to A	Transition	C230Y	Cystiene to Tyrosine	No Change	Synonymous
MDCK-SIAT1 NA1 M4 (Forward)	32 to 865	714	712	34	T to A	Transversion	No Change	No Change	No Change	Silent
MDCK-SIAT1 NA1 M4 (Forward)	32 to 865	717	715	32	T to A	Transversion	C232Stop	Cystiene to Stop	Polar Neutral to Stop	Non-synonymous
MDCK-SIAT1 NA1 M4 (Forward)	32 to 865	766	764	36	A to C	Transversion	K249Q	Lysine to Glutamine	Positively Charged to Polar Neutral	Non-synonymous
MDCK-SIAT1 NA1 M4 (Forward)	32 to 865	767	765	36	A to T	Transversion	K249I	Lysine to Isoleucine	Positively Charged to Non-polar	Non-synonymous
MDCK-SIAT1 NA1 M4 (Forward)	32 to 865	804	802	36	A to G	Transition	No Change	No Change	No Change	Silent
MDCK-SIAT1 NA1 M4 (Forward)	32 to 865	819	817	36	C to T	Transition	No Change	No Change	No Change	Silent
MDCK-SIAT1 NA1 M4 (Forward)	32 to 865	827	825	28	C to G	Transversion	S269Stop	Serine to Stop	Polar Neutral to Stop	Non-synonymous
MDCK-SIAT1 NA1 M4 (Forward)	32 to 865	831	829	17	A to G	Transition	No Change	No Change	No Change	Silent
MDCK-SIAT1 NA1 M4 (Forward)	32 to 865	839	837	16	A to G	Transition	Q273R	Glutamine to Arginine	Polar Neutral to Positively Charged	Non-synonymous
MDCK-SIAT1 NA1 M4 (Forward)	32 to 865	845	843	31	T to A	Transversion	V275D	Valine to Aspartic Acid	Non-polar to Negatively Charged	Non-synonymous
MDCK-SIAT1 NA1 M4 (Forward)	32 to 865	847	845	27	G to A	Transition	E276K	Glutamic Acid to Lysine	Negatively Charged to Positively Charged	Non-synonymous
MDCK-SIAT1 NA1 M4 (Reverse)	70 to 890	119	43	26	A to C	Transversion	No Change	No Change	No Change	Silent
MDCK-SIAT1 NA1 M4 (Reverse)	70 to 890	120	44	21	A to T	Transversion	T9S	Threonine to Serine	No Change	Synonymous
MDCK-SIAT1 NA1 M4 (Reverse)	70 to 890	194	118	41	A to G	Transition	No Change	No Change	No Change	Silent
MDCK-SIAT1 NA1 M4 (Reverse)	70 to 890	195	119	41	A to T	Transversion	T34S	Threonine to Serine	No Change	Synonymous
MDCK-SIAT1 NA1 M4 (Reverse)	70 to 890	517	441	34	A to T	Transversion	N141I	Asparagine to Isoleucine	Polar Neutral to Non-polar	Non-synonymous
MDCK-SIAT1 NA1 M4 (Reverse)	70 to 890	546	470	16	G to A	Transition	D151N	Aspartic Acid to Asparagine	Negatively Charged to Polar Neutral	Non-synonymous
MDCK-SIAT1 NA1 M4 (Reverse)	70 to 890	547	471	25	A to G	Transition	D151G	Aspartic Acid to Glycine	Negatively Charged to Non-polar	Non-synonymous
MDCK-SIAT1 NA1 M4 (Reverse)	70 to 890	634	558	34	G to T	Transversion	S180I	Serine to Isoleucine	Polar Neutral to Non-polar	Non-synonymous
MDCK-SIAT1 NA1 M4 (Reverse)	70 to 890	635	559	34	C to T	Transition	No Change	No Change	No Change	Silent
MDCK-SIAT1 NA1 M4 (Reverse)	70 to 890	839	763	34	A to T	Transversion	No Change	No Change	No Change	Silent
MDCK-SIAT1 NA1 M4 (Reverse)	70 to 890	848	772	34	T to C	Transition	No Change	No Change	No Change	Silent
MDCK-SIAT1 NA1 M5 (Forward)	21 to 862	237	239	34	G to A	Transition	E74K	Glutamic Acid to Lysine	Negatively Charged to Positively Charged	Non-synonymous
MDCK-SIAT1 NA1 M5 (Forward)	21 to 862	288	290	34	C to A	Transversion	Q91K	Glutamine to Lysine	Polar Neutral to Positively Charged	Non-synonymous
MDCK-SIAT1 NA1 M5 (Forward)	21 to 862	392	394	34	T to C	Transition	No Change	No Change	No Change	Silent
MDCK-SIAT1 NA1 M5 (Forward)	21 to 862	468	470	32	G to A	Transition	D151N	Aspartic Acid to Asparagine	Negatively Charged to Polar Neutral	Non-synonymous
MDCK-SIAT1 NA1 M5 (Forward)	21 to 862	469	471	32	A to G	Transition	D151G	Aspartic Acid to Glycine	Negatively Charged to Non-polar	Non-synonymous
MDCK-SIAT1 NA1 M5 (Forward)	21 to 862	546	548	34	G to C	Transversion	A177P	Alanine to Proline	No Change	Synonymous
MDCK-SIAT1 NA1 M5 (Reverse)	56 to 892	364	290	32	C to A	Transversion	Q91K	Glutamine to Lysine	Polar Neutral to Positively Charged	Non-synonymous
MDCK-SIAT1 NA1 M5 (Reverse)	56 to 892	544	470	29	G to A	Transition	D151N	Aspartic Acid to Asparagine	Negatively Charged to Polar Neutral	Non-synonymous
MDCK-SIAT1 NA1 M5 (Reverse)	56 to 892	545	471	29	A to G	Transition	D151G	Aspartic Acid to Glycine	Negatively Charged to Non-polar	Non-synonymous
MDCK-SIAT1 NA1 M5 (Reverse)	56 to 892	846	772	31	T to C	Transition	No Change	No Change	No Change	Silent
MDCK-SIAT1 NA2 P0 (Forward)	20 to 756	66	788	29	A to G	Transition	I257V	Isoleucine to Valine	No Change	Synonymous
MDCK-SIAT1 NA2 P0 (Forward)	20 to 756	116	838	34	G to C	Transversion	Q273H	Glutamine to Histidine	Polar Neutral to Positively Charged	Non-synonymous
MDCK-SIAT1 NA2 P0 (Forward)	20 to 756	123	845	34	G to A	Transition	E276K	Glutamic Acid to Lysine	Negatively Charged to Positively Charged	Non-synonymous
MDCK-SIAT1 NA2 P0 (Forward)	20 to 756	129	851	34	T to A	Transversion	C278S	Cystiene to Serine	No Change	Synonymous
MDCK-SIAT1 NA2 P0 (Forward)	20 to 756	449	1171	31	C to G	Transversion	No Change	No Change	No Change	Silent
MDCK-SIAT1 NA2 P0 (Forward)	20 to 756	619	1341	32	A to T	Transversion	N441I	Asparagine to Isoleucine	Polar Neutral to Non-polar	Non-synonymous
MDCK-SIAT1 NA2 P0 (Forward)	20 to 756	647	1369	34	A to G	Transition	No Change	No Change	No Change	Silent
MDCK-SIAT1 NA2 P0 (Forward)	20 to 756	650	1372	25	T to G	Transversion	No Change	No Change	No Change	Silent
MDCK-SIAT1 NA2 P0 (Forward)	20 to 756	672	1394	31	C to G	Transversion	M459A	Proline to Alanine	No Change	Synonymous
MDCK-SIAT1 NA2 P0 (Forward)	20 to 756	690	1412	34	A to T	Transversion	N465Y	Asparagine to Tyrosine	No Change	Synonymous
MDCK-SIAT1 NA2 P0 (Forward)	20 to 756	729	1451	28	A to G	Transition	N478D	Asparagine to Aspartic Acid	Polar Neutral to Negatively Charged	Non-synonymous
MDCK-SIAT1 NA2 P0 (Forward)	20 to 756	736	1458	25	T to G	Transversion	No Change	No Change	No Change	Silent
MDCK-SIAT1 NA2 P0 (Reverse)	19 to 731	33	731	25	G to A	Transition	A238T	Alanine to Threonine	Non-polar to Polar Neutral	Non-synonymous
MDCK-SIAT1 NA2 P0 (Reverse)	19 to 731	38	736	17	A to G	Transition	No Change	No Change	No Change	Silent
MDCK-SIAT1 NA2 M1 (Reverse)	19 to 733	33	731	34	G to A	Transition	A238T	Alanine to Threonine	Non-polar to Polar Neutral	Non-synonymous
MDCK-SIAT1 NA2 M1 (Reverse)	19 to 733	38	736	16	A to G	Transition	No Change	No Change	No Change	Silent
MDCK-SIAT1 NA2 M2 (Reverse)	15 to 730	30	731	34	G to A	Transition	A238T	Alanine to Threonine	Non-polar to Polar Neutral	Non-synonymous
MDCK-SIAT1 NA2 M2 (Reverse)	15 to 730	35	736	9	A to G	Transition	No Change	No Change	No Change	Silent
MDCK-SIAT1 NA2 M3 (Reverse)	19 to 733	33	731	32	G to A	Transition	A238T	Alanine to Threonine	Non-polar to Polar Neutral	Non-synonymous
MDCK-SIAT1 NA2 M3 (Reverse)	19 to 733	38	736	15	G to A	Transition	No Change	No Change	No Change	Silent
MDCK-SIAT1 NA2 M4 (Reverse)	17 to 730	30	731	28	G to A	Transition	A238T	Alanine to Threonine	Non-polar to Polar Neutral	Non-synonymous
MDCK-SIAT1 NA2 M4 (Reverse)	17 to 730	35	736	11	A to G	Transition	No Change	No Change	No Change	Silent
MDCK-SIAT1 NA2 M5 (Reverse)	19 to 732	32	731	28	G to A	Transition	A238T	Alanine to Threonine	Non-polar to Polar Neutral	Non-synonymous
MDCK-SIAT1 NA2 M5 (Reverse)	19 to 732	37	736	11	A to G	Transition	No Change	No Change	No Change	Silent
CEF NA2 C1 (Forward)	28 to 740	124	845	31	G to A	Transition	E276K	Glutamic Acid to Lysine	Negatively Charged to Positively Charged	Non-synonymous
CEF NA2 C1 (Forward)	28 to 740	136	857	34	T to G	Transversion	C280G	Cystiene to Glycine	Polar Neutral to Non-polar	Non-synonymous
CEF NA2 C1 (Forward)	28 to 740	145	866	29	C to A	Transversion	No Change	No Change	No Change	Silent
CEF NA2 C1 (Forward)	28 to 740	199	920	34	C to G	Transversion	M301A	Proline to Alanine	No Change	Synonymous
CEF NA2 C1 (Forward)	28 to 740	215	936	34	A to T	Transversion	N306I	Asparagine to Isoleucine	Polar Neutral to Non-polar	Non-synonymous
CEF NA2 C1 (Forward)	28 to 740	230	951	34	G to A	Transition	S311N	Serine to Asparagine	No Change	Synonymous
CEF NA2 C1 (Forward)	28 to 740	268	989	34	G to A	Transition	D324N	Aspartic Acid to Asparagine	Negatively Charged to Polar Neutral	Non-synonymous
CEF NA2 C1 (Forward)	28 to 740	278	999	34	G to T	Transversion	R327I	Arginine to Isoleucine	Positively Charged to Non-polar	Non-synonymous
CEF NA2 C1 (Forward)	28 to 740	281	1002	32	A to G	Transition	K328R	Lysine to Arginine	No Change	Synonymous
CEF NA2 C1 (Forward)	28 to 740	298	1019	34	A to T	Transversion	S334C	Serine to Cystiene	No Change	Synonymous
CEF NA2 C1 (Forward)	28 to 740	299	1020	34	G to T	Transversion	S334I	Serine to Isoleucine	Polar Neutral to Non-polar	Non-synonymous
CEF NA2 C1 (Forward)	28 to 740	328	1049	25	G to A	Transition	E344K	Glutamic Acid to Lysine	Negatively Charged to Positively Charged	Non-synonymous
CEF NA2 C1 (Forward)	28 to 740	355	1076	34	G to C	Transversion	A353P	Alanine to Proline	No Change	Synonymous
CEF NA2 C1 (Forward)	28 to 740	366	1087	34	T to G	Transversion	D356E	Aspartic Acid to Glutamic Acid	No Change	Synonymous
CEF NA2 C1 (Forward)	28 to 740	382	1103	34	A to C	Transversion	M362L	Methionine to Leucine	No Change	Synonymous
CEF NA2 C1 (Forward)	28 to 740	400	1121	34	G to A	Transition	E368K	Glutamic Acid to Lysine	Negatively Charged to Positively Charged	Non-synonymous
CEF NA2 C1 (Forward)	28 to 740	403	1124	28	A to G	Transition	T369A	Threonine to Alanine	Polar Neutral to Non-polar	Non-synonymous
CEF NA2 C1 (Forward)	28 to 740	406	1127	34	T to C	Transition	S370P	Serine to Proline	Polar Neutral to Non-polar	Non-synonymous
CEF NA2 C1 (Forward)	28 to 740	415	1136	34	G to C	Transversion	G373R	Glycine to Arginine	Non-polar to Positively Charged	Non-synonymous
CEF NA2 C1 (Forward)	28 to 740	440	1161	34	A to G	Transition	E381G	Glutamic Acid to Glycine	Negatively Charged to Non-polar	Non-synonymous
CEF NA2 C1 (Forward)	28 to 740	458	1179	32	A to G	Transition	K387R	Lysine to Arginine	No Change	Synonymous
CEF NA2 C1 (Forward)	28 to 740	463	1184	34	A to C	Transversion	K389Q	Lysine to Glutamine	Positively Charged to Polar Neutral	Non-synonymous
CEF NA2 C1 (Forward)	28 to 740	464	1185	34	A to T	Transversion	K389I	Lysine to Isoleucine	Positively Charged to Non-polar	Non-synonymous
CEF NA2 C1 (Forward)	28 to 740	465	1186	34	A to G	Transition	No Change	No Change	No Change	Silent
CEF NA2 C1 (Forward)	28 to 740	471	1192	25	G to A	Transition	No Change	No Change	No Change	Silent
CEF NA2 C1 (Forward)	28 to 740	474	1195	34	A to T	Transversion	No Change	No Change	No Change	Silent
CEF NA2 C1 (Forward)	28 to 740	475	1196	34	A to G	Transition	N393D	Asparagine to Aspartic Acid	Polar Neutral to Negatively Charged	Non-synonymous
CEF NA2 C1 (Forward)	28 to 740	483	1204	34	A to T	Transversion	Q395H	Glutamine to Histidine	Polar Neutral to Positively Charged	Non-synonymous
CEF NA2 C1 (Forward)	28 to 740	484	1205	32	G to T	Transversion	V396F	Valine to Phenylalanine	No Change	Synonymous
CEF NA2 C1 (Forward)	28 to 740	488	1209	32	T to G	Transversion	I397R	Isoleucine to Arginine	Non-polar to Positively Charged	Non-synonymous
CEF NA2 C1 (Forward)	28 to 740	499	1220	32	G to C	Transversion	G401R	Glycine to Arginine	Non-polar to Positively Charged	Non-synonymous
CEF NA2 C1 (Forward)	28 to 740	538	1259	34	G to T	Transversion	G414C	Glycine to Cystiene	Non-polar to Polar Neutral	Non-synonymous
CEF NA2 C1 (Forward)	28 to 740	541	1262	34	A to G	Transition	K415E	Lysine to Glutamic Acid	Positively Charged to Negatively Charged	Non-synonymous
CEF NA2 C1 (Forward)	28 to 740	552	1273	34	C to G	Transversion	I418M	Isoleucine to Methionine	No Change	Synonymous
CEF NA2 C1 (Forward)	28 to 740	553	1274	29	A to T	Transversion	N419Y	Asparagine to Tyrosine	No Change	Synonymous
CEF NA2 C1 (Forward)	28 to 740	578	1299	29	T to G	Transversion	I427S	Isoleucine to Serine	Non-polar to Polar Neutral	Non-synonymous
CEF NA2 C1 (Forward)	28 to 740	589	1310	34	A to C	Transversion	K431Q	Lysine to Glutamine	Positively Charged to Polar Neutral	Non-synonymous
CEF NA2 C1 (Forward)	28 to 740	592	1313	34	G to T	Transversion	E432Stop	Glutamic Acid to Stop	Negatively Charged to Stop	Non-synonymous
CEF NA2 C1 (Forward)	28 to 740	596	1317	34	A to C	Transversion	E433A	Glutamic Acid to Alanine	Negatively Charged to Non-polar	Non-synonymous
CEF NA2 C1 (Forward)	28 to 740	597	1318	32	A to T	Transversion	E433D	Glutamic Acid to Aspartic Acid	No Change	Synonymous
CEF NA2 C1 (Forward)	28 to 740	605	1326	34	T to A	Transversion	V436D	Valine to Aspartic Acid	Non-polar to Negatively Charged	Non-synonymous
CEF NA2 C1 (Forward)	28 to 740	608	1329	32	T to C	Transition	L437S	Leucine to Serine	Non-polar to Polar Neutral	Non-synonymous
CEF NA2 C1 (Forward)	28 to 740	611	1332	28	G to C	Transversion	L438S	Leucine to Serine	Non-polar to Polar Neutral	Non-synonymous
CEF NA2 C1 (Forward)	28 to 740	612	1333	28	G to T	Transversion	L438C	Leucine to Cystiene	Non-polar to Polar Neutral	Non-synonymous
CEF NA2 C1 (Forward)	28 to 740	619	1340	32	A to C	Transversion	N441H	Asparagine to Histidine	Polar Neutral to Positively Charged	Non-synonymous
CEF NA2 C1 (Forward)	28 to 740	622	1343	25	A to G	Transition	S442G	Serine to Glycine	Polar Neutral to Non-polar	Non-synonymous
CEF NA2 C1 (Forward)	28 to 740	623	1344	29	G to A	Transition	S442N	Serine to Asparagine	No Change	Synonymous
CEF NA2 C1 (Forward)	28 to 740	630	1351	32	T to A	Transversion	No Change	No Change	No Change	Silent
CEF NA2 C1 (Forward)	28 to 740	633	1354	29	G to A	Transition	No Change	No Change	No Change	Silent
CEF NA2 C1 (Forward)	28 to 740	636	1357	29	T to G	Transversion	F446L	Phenylalanine to Leucine	No Change	Synonymous
CEF NA2 C1 (Forward)	28 to 740	645	1366	34	C to A	Transversion	No Change	No Change	No Change	Silent
CEF NA2 C1 (Forward)	28 to 740	647	1368	34	C to T	Transition	S450L	Serine to Leucine	Polar Neutral to Non-polar	Non-synonymous
CEF NA2 C1 (Forward)	28 to 740	676	1397	32	G to C	Transversion	D460H	Aspartic Acid to Histidine	Negatively Charged to Positively Charged	Non-synonymous
CEF NA2 C1 (Forward)	28 to 740	677	1398	32	A to C	Transversion	D460A	Aspartic Acid to Alanine	Negatively Charged to Non-polar	Non-synonymous
CEF NA2 C1 (Forward)	28 to 740	691	1412	31	A to G	Transition	N465D	Asparagine to Aspartic Acid	Polar Neutral to Negatively Charged	Non-synonymous
CEF NA2 C1 (Forward)	28 to 740	693	1414	34	T to A	Transversion	N465K	Asparagine to Lysine	Polar Neutral to Positively Charged	Non-synonymous
CEF NA2 C1 (Forward)	28 to 740	708	1429	19	A to C	Transversion	Stop470Y	Stop to Tyrosine	Stop to Polar Neutral	Non-synonymous
CEF NA2 C1 (Forward)	28 to 740	709	1430	12	G to C	Transversion	A471P	Alanine to Proline	No Change	Synonymous
CEF NA2 C1 (Forward)	28 to 740	726	1447	27	A to T	Transversion	E476D	Glutamic Acid to Aspartic Acid	No Change	Synonymous
CEF NA2 C1 (Forward)	28 to 740	730	1451	28	A to G	Transition	N478D	Asparagine to Aspartic Acid	Polar Neutral to Negatively Charged	Non-synonymous
CEF NA2 C1 (Forward)	28 to 740	735	1456	18	T to A	Transversion	No Change	No Change	No Change	Silent
CEF NA2 C1 (Reverse)	17 to 732	32	731	27	G to A	Transition	A238T	Alanine to Threonine	Non-polar to Polar Neutral	Non-synonymous
CEF NA2 C1 (Reverse)	17 to 732	37	736	17	A to G	Transition	No Change	No Change	No Change	Silent

## Sheet: PB1
Chromatogram Analyzed	Boundaries	Base Position (on Chromatogram)	Base Position (Within Reference Sequence)	Quality Score	Nucleotide Change	Classification of Mutation	Amino Acid Substituition	Amino Acid Change	Biochemical Characteristics	Type of Amino Acid Substituition
MDCK-SIAT1 PB1 P0 (Forward)	33 to 479	373	376	16	A to T	Transversion	R118L	Arginine to Leucine	Positively Charged to Non-polar	Non-synonymous			P0	M1	M2	M3	M4	M5	C1	Total
MDCK-SIAT1 PB1 P0 (Forward)	33 to 479	376	379	29	G to A	Transition	V119M	Valine to Methionine	No Change	Synonymous		Transition	24	15	32	32	34	23	0	160
MDCK-SIAT1 PB1 P0 (Forward)	33 to 479	377	380	29	T to A	Transversion	V119E	Valine to Glutamic Acid	Non-polar to Negatively Charged	Non-synonymous		Transversion	76	67	61	67	90	66	0	427
MDCK-SIAT1 PB1 P0 (Forward)	33 to 479	379	382	32	G to C	Transversion	D120H	Aspartic Acid to Histidine	Negatively Charged to Positively Charged	Non-synonymous		Silent	23	29	33	30	36	26	0	177
MDCK-SIAT1 PB1 P0 (Forward)	33 to 479	382	385	25	A to C	Transversion	K121Q	Lysine to Glutamine	Positively Charged to Polar Neutral	Non-synonymous		Synonymous	26	20	17	18	31	23	0	135
MDCK-SIAT1 PB1 P0 (Forward)	33 to 479	393	396	28	A to T	Transversion	Q124H	Glutamine to Histidine	Polar Neutral to Positively Charged	Non-synonymous		Non-synonymous	51	33	43	51	57	40	0	275
MDCK-SIAT1 PB1 P0 (Forward)	33 to 479	394	397	25	G to T	Transversion	G125C	Glycine to Cystiene	Non-polar to Polar Neutral	Non-synonymous
MDCK-SIAT1 PB1 P0 (Forward)	33 to 479	396	399	32	T to C	Transition	No Change	No Change	No Change	Silent		Without repeats
MDCK-SIAT1 PB1 P0 (Forward)	33 to 479	400	403	31	C to G	Transversion	Q127E	Glutamine to Glutamic Acid	Polar Neutral to Negatively Charged	Non-synonymous			P0	M1	M2	M3	M4	M5	C1	Total
MDCK-SIAT1 PB1 P0 (Forward)	33 to 479	406	409	32	T to A	Transversion	Y129N	Tyrosine to Asparagine	No Change	Synonymous		Transition	24	15	32	32	34	23	0	160
MDCK-SIAT1 PB1 P0 (Forward)	33 to 479	409	412	32	G to C	Transversion	D130H	Aspartic Acid to Histidine	Negatively Charged to Positively Charged	Non-synonymous		Transversion	76	67	61	67	90	66	0	427
MDCK-SIAT1 PB1 P0 (Forward)	33 to 479	436	439	16	G to T	Transversion	A139S	Alanine to Serine	Non-polar to Polar Neutral	Non-synonymous		Silent	24	28	26	26	30	27	0	161
MDCK-SIAT1 PB1 P0 (Forward)	33 to 479	437	440	16	C to T	Transition	A139V	Alanine to Valine	No Change	Synonymous		Synonymous	22	22	23	25	33	17	0	142
MDCK-SIAT1 PB1 P0 (Forward)	33 to 479	444	447	25	T to C	Transition	No Change	No Change	No Change	Silent		Non-synonymous	54	32	44	48	61	45	0	284
MDCK-SIAT1 PB1 P0 (Forward)	33 to 479	449	452	15	T to C	Transition	L143S	Leucine to Serine	Non-polar to Polar Neutral	Non-synonymous
MDCK-SIAT1 PB1 P0 (Reverse)	92 to 779	107	116	25	G to T	Transversion	S31I	Serine to Isoleucine	Polar Neutral to Non-polar	Non-synonymous
MDCK-SIAT1 PB1 P0 (Reverse)	92 to 779	115	124	32	A to T	Transversion	T34S	Threonine to Serine	No Change	Synonymous
MDCK-SIAT1 PB1 P0 (Reverse)	92 to 779	139	148	25	A to T	Transversion	T42S	Threonine to Serine	No Change	Synonymous
MDCK-SIAT1 PB1 M1 (Forward)	28 to 510	333	336	34	G to C	Transversion	E104D	Glutamic Acid to Aspartic Acid	No Change	Synonymous
MDCK-SIAT1 PB1 M1 (Forward)	28 to 510	398	401	18	G to T	Transversion	R126L	Arginine to Leucine	Positively Charged to Non-polar	Non-synonymous
MDCK-SIAT1 PB1 M1 (Forward)	28 to 510	405	408	32	C to T	Transition	No Change	No Change	No Change	Silent
MDCK-SIAT1 PB1 M1 (Forward)	28 to 510	422	425	29	A to T	Transversion	N134I	Asparagine to Isoleucine	Polar Neutral to Non-polar	Non-synonymous
MDCK-SIAT1 PB1 M1 (Forward)	28 to 510	439	442	25	G to T	Transversion	A140S	Alanine to Serine	Non-polar to Polar Neutral	Non-synonymous
MDCK-SIAT1 PB1 M1 (Forward)	28 to 510	441	444	25	A to C	Transversion	No Change	No Change	No Change	Silent
MDCK-SIAT1 PB1 M1 (Forward)	28 to 510	447	450	32	A to C	Transversion	No Change	No Change	No Change	Silent
MDCK-SIAT1 PB1 M1 (Forward)	28 to 510	455	458	29	A to C	Transversion	N145T	Asparagine to Threonine	No Change	Synonymous
MDCK-SIAT1 PB1 M1 (Forward)	28 to 510	468	471	26	C to T	Transition	No Change	No Change	No Change	Silent
MDCK-SIAT1 PB1 M2 (Forward)	33 to 359	129	132	31	A to C	Transversion	No Change	No Change	No Change	Silent
MDCK-SIAT1 PB1 M2 (Forward)	33 to 359	193	196	29	A to T	Transversion	N58Y	Asparagine to Tyrosine	No Change	Synonymous
MDCK-SIAT1 PB1 M2 (Forward)	33 to 359	209	212	32	C to T	Transition	A63V	Alanine to Valine	No Change	Synonymous
MDCK-SIAT1 PB1 M2 (Forward)	33 to 359	221	224	14	A to T	Transversion	N67I	Asparagine to Isoleucine	Polar Neutral to Non-polar	Non-synonymous
MDCK-SIAT1 PB1 M2 (Forward)	33 to 359	262	265	17	G to C	Transversion	G81R	Glycine to Arginine	Non-polar to Positively Charged	Non-synonymous
MDCK-SIAT1 PB1 M2 (Forward)	33 to 359	281	284	27	G to T	Transversion	C87F	Cystiene to Phenylalanine	Polar Neutral to Non-polar	Non-synonymous
MDCK-SIAT1 PB1 M2 (Forward)	33 to 359	311	314	15	A to T	Transversion	E97V	Glutamic Acid to Valine	Negatively Charged to Non-polar	Non-synonymous
MDCK-SIAT1 PB1 M2 (Forward)	33 to 359	318	321	20	C to G	Transversion	H99Q	Histidine to Glutamine	Positively Charged to Polar Neutral	Non-synonymous
MDCK-SIAT1 PB1 M2 (Forward)	33 to 359	319	322	21	C to G	Transversion	P100A	Proline to Alanine	No Change	Synonymous
MDCK-SIAT1 PB1 M2 (Forward)	33 to 359	321	324	14	A to G	Transition	No Change	No Change	No Change	Silent
MDCK-SIAT1 PB1 M2 (Forward)	33 to 359	322	325	14	G to T	Transversion	G101C	Glycine to Cystiene	Non-polar to Polar Neutral	Non-synonymous
MDCK-SIAT1 PB1 M2 (Forward)	33 to 359	325	328	15	T to A	Transversion	F102I	Phenylalanine to Isoleucine	No Change	Synonymous
MDCK-SIAT1 PB1 M2 (Forward)	33 to 359	335	338	19	C to A	Transversion	T105N	Threonine to Asparagine	No Change	Synonymous
MDCK-SIAT1 PB1 M2 (Forward)	33 to 359	341	344	16	G to A	Transition	C107Y	Cystiene to Tyrosine	No Change	Synonymous
MDCK-SIAT1 PB1 M2 (Reverse)	100 to 788	157	161	32	C to T	Transition	T46I	Threonine to Isoleucine	Polar Neutral to Non-polar	Non-synonymous
MDCK-SIAT1 PB1 M2 (Reverse)	100 to 788	158	162	29	A to G	Transition	No Change	No Change	No Change	Silent
MDCK-SIAT1 PB1 M2 (Reverse)	100 to 788	159	163	29	C to T	Transition	H47Y	Histidine to Tyrosine	Positively Charged to Polar Neutral	Non-synonymous
MDCK-SIAT1 PB1 M2 (Reverse)	100 to 788	160	164	25	A to T	Transversion	H47L	Histidine to Leucine	Positively Charged to Non-polar	Non-synonymous
MDCK-SIAT1 PB1 M2 (Reverse)	100 to 788	162	164	32	C to T	Transition	P47L	Proline to Leucine	No Change	Synonymous
MDCK-SIAT1 PB1 M2 (Reverse)	100 to 788	166	170	32	A to G	Transition	Y49C	Tyrosine to Cystiene	No Change	Synonymous
MDCK-SIAT1 PB1 M2 (Reverse)	100 to 788	172	176	32	A to T	Transversion	E51V	Glutamic Acid to Valine	Negatively Charged to Non-polar	Non-synonymous
MDCK-SIAT1 PB1 M2 (Reverse)	100 to 788	197	201	34	A to T	Transversion	No Change	No Change	No Change	Silent
MDCK-SIAT1 PB1 M2 (Reverse)	100 to 788	233	237	34	A to T	Transversion	No Change	No Change	No Change	Silent
MDCK-SIAT1 PB1 M2 (Reverse)	100 to 788	263	267	25	A to C	Transversion	No Change	No Change	No Change	Silent
MDCK-SIAT1 PB1 M2 (Reverse)	100 to 788	265	269	34	A to G	Transition	Y82C	Tyrosine to Cystiene	No Change	Synonymous
MDCK-SIAT1 PB1 M2 (Reverse)	100 to 788	275	279	33	A to T	Transversion	No Change	No Change	No Change	Silent
MDCK-SIAT1 PB1 M2 (Reverse)	100 to 788	276	280	25	G to A	Transition	D86N	Aspartic Acid to Asparagine	Negatively Charged to Polar Neutral	Non-synonymous
MDCK-SIAT1 PB1 M3 (Forward)	23 to 326	223	227	31	C to A	Transversion	P68Q	Proline to Glutamine	Non-polar to Polar Neutral	Non-synonymous
MDCK-SIAT1 PB1 M3 (Forward)	23 to 326	227	231	25	T to A	Transversion	No Change	No Change	No Change	Silent
MDCK-SIAT1 PB1 M3 (Forward)	23 to 326	235	239	29	C to T	Transition	P72L	Proline to Leucine	No Change	Synonymous
MDCK-SIAT1 PB1 M3 (Forward)	23 to 326	236	240	25	A to C	Transversion	No Change	No Change	No Change	Silent
MDCK-SIAT1 PB1 M3 (Forward)	23 to 326	237	241	31	C to T	Transition	No Change	No Change	No Change	Silent
MDCK-SIAT1 PB1 M3 (Forward)	23 to 326	241	245	25	C to A	Transversion	P74H	Proline to Histidine	Non-polar to Positively Charged	Non-synonymous
MDCK-SIAT1 PB1 M3 (Forward)	23 to 326	242	246	24	T to A	Transversion	No Change	No Change	No Change	Silent
MDCK-SIAT1 PB1 M3 (Forward)	23 to 326	245	249	10	G to C	Transversion	E75D	Glutamic Acid to Aspartic Acid	No Change	Synonymous
MDCK-SIAT1 PB1 M3 (Forward)	23 to 326	252	256	28	G to A	Transition	E78K	Glutamic Acid to Lysine	Negatively Charged to Positively Charged	Non-synonymous
MDCK-SIAT1 PB1 M3 (Forward)	23 to 326	255	259	17	C to T	Transition	P79S	Proline to Serine	Non-polar to Polar Neutral	Non-synonymous
MDCK-SIAT1 PB1 M3 (Forward)	23 to 326	261	265	29	G to A	Transition	G81R	Glycine to Arginine	Non-polar to Positively Charged	Non-synonymous
MDCK-SIAT1 PB1 M3 (Forward)	23 to 326	262	266	29	G to T	Transversion	G81V	Glycine to Valine	No Change	Synonymous
MDCK-SIAT1 PB1 M3 (Forward)	23 to 326	274	278	13	C to T	Transition	T85I	Threonine to Isoleucine	Polar Neutral to Non-polar	Non-synonymous
MDCK-SIAT1 PB1 M3 (Forward)	23 to 326	309	313	23	G to C	Transversion	E97Q	Glutamic Acid to Glutamine	Negatively Charged to Polar Neutral	Non-synonymous
MDCK-SIAT1 PB1 M3 (Forward)	23 to 326	322	325	28	T to G	Transversion	C101G	Cystiene to Glycine	Polar Neutral to Non-polar	Non-synonymous
MDCK-SIAT1 PB1 M3 (Reverse)	125 to 737	227	275	25	C to A	Transversion	P84Q	Proline to Glutamine	Non-polar to Polar Neutral	Non-synonymous
MDCK-SIAT1 PB1 M3 (Reverse)	125 to 737	229	277	18	A to G	Transition	T85A	Threonine to Alanine	Polar Neutral to Non-polar	Non-synonymous
MDCK-SIAT1 PB1 M3 (Reverse)	125 to 737	232	280	25	G to A	Transition	D86N	Aspartic Acid to Asparagine	Negatively Charged to Polar Neutral	Non-synonymous
MDCK-SIAT1 PB1 M3 (Reverse)	125 to 737	234	282	25	C to G	Transversion	D86E	Aspartic Acid to Glutamic Acid	No Change	Synonymous
MDCK-SIAT1 PB1 M3 (Reverse)	125 to 737	240	288	8	C to A	Transversion	No Change	No Change	No Change	Silent
MDCK-SIAT1 PB1 M3 (Reverse)	125 to 737	244	292	12	T to G	Transversion	Stop90E	Stop to Glutamic Acid	Stop to Negatively Charged	Non-synonymous
MDCK-SIAT1 PB1 M3 (Reverse)	125 to 737	247	295	14	T to G	Transversion	S91A	Serine to Alanine	Polar Neutral to Non-polar	Non-synonymous
MDCK-SIAT1 PB1 M3 (Reverse)	125 to 737	250	298	14	A to G	Transition	M92V	Methionine to Valine	No Change	Synonymous
MDCK-SIAT1 PB1 M3 (Reverse)	125 to 737	252	300	16	G to T	Transversion	M92I	Methionine to Isoleucine	No Change	Synonymous
MDCK-SIAT1 PB1 M3 (Reverse)	125 to 737	253	301	16	G to T	Transversion	A93S	Alanine to Serine	Non-polar to Polar Neutral	Non-synonymous
MDCK-SIAT1 PB1 M3 (Reverse)	125 to 737	258	306	15	C to A	Transversion	F94L	Phenylalanine to Leucine	No Change	Synonymous
MDCK-SIAT1 PB1 M3 (Reverse)	125 to 737	259	307	17	C to T	Transition	L95F	Leucine to Phenylalanine	No Change	Synonymous
MDCK-SIAT1 PB1 M3 (Reverse)	125 to 737	269	317	17	C to T	Transition	S98F	Serine to Phenylalanine	Polar Neutral to Non-polar	Non-synonymous
MDCK-SIAT1 PB1 M3 (Reverse)	125 to 737	272	320	11	G to A	Transition	R99H	Arginine to Histidine	No Change	Synonymous
MDCK-SIAT1 PB1 M3 (Reverse)	125 to 737	278	326	15	G to A	Transition	G101D	Glycine to Aspartic Acid	Non-polar to Negatively Charged	Non-synonymous
MDCK-SIAT1 PB1 M3 (Reverse)	125 to 737	280	328	30	A to C	Transversion	I102L	Isoleucine to Leucine	No Change	Synonymous
MDCK-SIAT1 PB1 M3 (Reverse)	125 to 737	290	338	16	A to T	Transversion	N105I	Asparagine to Isoleucine	Polar Neutral to Non-polar	Non-synonymous
MDCK-SIAT1 PB1 M3 (Reverse)	125 to 737	293	341	31	C to G	Transversion	S106Stop	Serine to Stop	Polar Neutral to Stop	Non-synonymous
MDCK-SIAT1 PB1 M3 (Reverse)	125 to 737	295	343	25	T to G	Transversion	C107G	Cystiene to Glycine	Polar Neutral to Non-polar	Non-synonymous
MDCK-SIAT1 PB1 M3 (Reverse)	125 to 737	396	444	29	A to G	Transition	No Change	No Change	No Change	Silent
MDCK-SIAT1 PB1 M3 (Reverse)	125 to 737	397	445	17	A to G	Transition	T141A	Threonine to Alanine	Polar Neutral to Non-polar	Non-synonymous
MDCK-SIAT1 PB1 M3 (Reverse)	125 to 737	399	447	25	T to G	Transversion	No Change	No Change	No Change	Silent
MDCK-SIAT1 PB1 M3 (Reverse)	125 to 737	402	450	25	A to T	Transversion	No Change	No Change	No Change	Silent
MDCK-SIAT1 PB1 M4 (Forward)	22 to 450	280	285	34	T to A	Transversion	C87Stop	Cystiene to Stop	Polar Neutral to Stop	Non-synonymous
MDCK-SIAT1 PB1 M4 (Forward)	22 to 450	315	320	28	A to T	Transversion	H99L	Histidine to Leucine	Positively Charged to Non-polar	Non-synonymous
MDCK-SIAT1 PB1 M4 (Forward)	22 to 450	331	336	34	G to A	Transition	No Change	No Change	No Change	Silent
MDCK-SIAT1 PB1 M4 (Forward)	22 to 450	385	390	28	A to T	Transversion	No Change	No Change	No Change	Silent
MDCK-SIAT1 PB1 M4 (Forward)	22 to 450	386	391	16	A to T	Transversion	T123S	Threonine to Serine	No Change	Synonymous
MDCK-SIAT1 PB1 M4 (Forward)	22 to 450	390	395	25	A to C	Transversion	Q124P	Glutamine to Proline	Polar Neutral to Non-polar	Non-synonymous
MDCK-SIAT1 PB1 M4 (Forward)	22 to 450	402	407	25	C to G	Transversion	T128S	Threonine to Serine	No Change	Synonymous
MDCK-SIAT1 PB1 M4 (Reverse)	114 to 787	135	139	32	A to T	Transversion	T39S	Threonine to Serine	No Change	Synonymous
MDCK-SIAT1 PB1 M4 (Reverse)	114 to 787	151	155	29	A to T	Transversion	N44I	Asparagine to Isoleucine	Polar Neutral to Non-polar	Non-synonymous
MDCK-SIAT1 PB1 M4 (Reverse)	114 to 787	202	206	25	C to T	Transition	T61I	Threonine to Isoleucine	Polar Neutral to Non-polar	Non-synonymous
MDCK-SIAT1 PB1 M5 (Reverse)	93 to 586	95	301	28	G to T	Transversion	A93S	Alanine to Serine	Non-polar to Polar Neutral	Non-synonymous
MDCK-SIAT1 PB1 M5 (Reverse)	93 to 586	96	302	29	C to A	Transversion	A93D	Alanine to Aspartic Acid	Non-polar to Negatively Charged	Non-synonymous
MDCK-SIAT1 PB1 M5 (Reverse)	93 to 586	114	320	16	A to T	Transversion	H99L	Histidine to Leucine	Positively Charged to Non-polar	Non-synonymous
MDCK-SIAT1 PB1 M5 (Reverse)	93 to 586	133	339	25	C to T	Transition	No Change	No Change	No Change	Silent
MDCK-SIAT1 PB1 M5 (Reverse)	93 to 586	198	404	25	A to T	Transversion	Q127L	Glutamine to Leucine	Polar Neutral to Non-polar	Non-synonymous
MDCK-SIAT1 PB2 P0 (Forward)	28 to 615	326	1027	34	A to T	Transversion	N335Y	Asparagine to Tyrosine	No Change	Synonymous
MDCK-SIAT1 PB2 P0 (Forward)	28 to 615	443	1144	32	G to C	Transversion	A374P	Alanine to Proline	No Change	Synonymous
MDCK-SIAT1 PB2 P0 (Forward)	28 to 615	444	1145	32	C to T	Transition	A374V	Alanine to Valine	No Change	Synonymous
MDCK-SIAT1 PB2 P0 (Forward)	28 to 615	445	1145	34	A to T	Transversion	E374V	Glutamic Acid to Valine	Negatively Charged to Non-polar	Non-synonymous
MDCK-SIAT1 PB2 P0 (Forward)	28 to 615	446	1147	32	A to T	Transversion	S375C	Serine to Cystiene	No Change	Synonymous
MDCK-SIAT1 PB2 P0 (Forward)	28 to 615	452	1153	34	G to C	Transversion	D377H	Aspartic Acid to Histidine	Negatively Charged to Positively Charged	Non-synonymous
MDCK-SIAT1 PB2 P0 (Forward)	28 to 615	460	1161	32	G to C	Transversion	K379N	Lysine to Asparagine	Positively Charged to Polar Neutral	Non-synonymous
MDCK-SIAT1 PB2 P0 (Forward)	28 to 615	500	1201	21	A to T	Transversion	R393L	Arginine to Leucine	Positively Charged to Non-polar	Non-synonymous
MDCK-SIAT1 PB2 P0 (Forward)	28 to 615	501	1202	17	G to C	Transversion	R393T	Arginine to Threonine	Positively Charged to Polar Neutral	Non-synonymous
MDCK-SIAT1 PB2 P0 (Forward)	28 to 615	509	1210	32	C to G	Transversion	L396V	Leucine to Valine	No Change	Synonymous
MDCK-SIAT1 PB2 P0 (Forward)	28 to 615	513	1214	31	T to C	Transition	I397T	Isoleucine to Threonine	Non-polar to Polar Neutral	Non-synonymous
MDCK-SIAT1 PB2 P0 (Forward)	28 to 615	515	1216	25	G to C	Transversion	D398H	Aspartic Acid to Histidine	Negatively Charged to Positively Charged	Non-synonymous
MDCK-SIAT1 PB2 P0 (Forward)	28 to 615	517	1218	34	T to C	Transition	No Change	No Change	No Change	Silent
MDCK-SIAT1 PB2 P0 (Forward)	28 to 615	525	1226	29	C to A	Transversion	A401E	Alanine to Glutamic Acid	Non-polar to Negatively Charged	Non-synonymous
MDCK-SIAT1 PB2 P0 (Forward)	28 to 615	527	1228	32	T to G	Transversion	S402A	Serine to Alanine	Polar Neutral to Non-polar	Non-synonymous
MDCK-SIAT1 PB2 P0 (Forward)	28 to 615	530	1231	28	T to C	Transition	No Change	No Change	No Change	Silent
MDCK-SIAT1 PB2 P0 (Forward)	28 to 615	532	1233	32	G to T	Transversion	L403F	Leucine to Phenylalanine	No Change	Synonymous
MDCK-SIAT1 PB2 P0 (Forward)	28 to 615	533	1234	28	A to C	Transversion	S404R	Serine to Arginine	Polar Neutral to Positively Charged	Non-synonymous
MDCK-SIAT1 PB2 P0 (Forward)	28 to 615	534	1235	25	G to A	Transition	S404N	Serine to Asparagine	No Change	Synonymous
MDCK-SIAT1 PB2 P0 (Forward)	28 to 615	536	1237	34	C to T	Transition	P405S	Proline to Serine	Non-polar to Polar Neutral	Non-synonymous
MDCK-SIAT1 PB2 P0 (Forward)	28 to 615	541	1242	32	A to T	Transversion	No Change	No Change	No Change	Silent
MDCK-SIAT1 PB2 P0 (Forward)	28 to 615	546	1247	32	T to C	Transition	M408T	Methionine to Threonine	Non-polar to Polar Neutral	Non-synonymous
MDCK-SIAT1 PB2 P0 (Forward)	28 to 615	549	1250	25	T to C	Transition	M409T	Methionine to Threonine	Non-polar to Polar Neutral	Non-synonymous
MDCK-SIAT1 PB2 P0 (Forward)	28 to 615	553	1254	25	C to T	Transition	No Change	No Change	No Change	Silent
MDCK-SIAT1 PB2 P0 (Forward)	28 to 615	557	1258	16	T to A	Transversion	F412I	Phenylalanine to Isoleucine	No Change	Synonymous
MDCK-SIAT1 PB2 P0 (Forward)	28 to 615	564	1265	28	T to G	Transversion	M414R	Methionine to Arginine	Non-polar to Positively Charged	Non-synonymous
MDCK-SIAT1 PB2 P0 (Forward)	28 to 615	615	1316	32	A to T	Transversion	Y431F	Tyrosine to Phenylalanine	Polar Neutral to Non-polar	Non-synonymous
MDCK-SIAT1 PB2 M1 (Forward)	25 to 433	245	948	32	G to C	Transversion	K308N	Lysine to Asparagine	Positively Charged to Polar Neutral	Non-synonymous
MDCK-SIAT1 PB2 M1 (Forward)	25 to 433	266	969	34	C to A	Transversion	No Change	No Change	No Change	Silent
MDCK-SIAT1 PB2 M1 (Forward)	25 to 433	268	971	31	G to C	Transversion	R316P	Arginine to Proline	Positively Charged to Non-polar	Non-synonymous
MDCK-SIAT1 PB2 M1 (Forward)	25 to 433	325	1028	34	A to T	Transversion	N335I	Asparagine to Isoleucine	Polar Neutral to Non-polar	Non-synonymous
MDCK-SIAT1 PB2 M1 (Forward)	25 to 433	345	1048	34	A to T	Transversion	I342L	Isoleucine to Leucine	No Change	Synonymous
MDCK-SIAT1 PB2 M1 (Forward)	25 to 433	356	1059	32	A to T	Transversion	No Change	No Change	No Change	Silent
MDCK-SIAT1 PB2 M1 (Forward)	25 to 433	362	1065	34	A to T	Transversion	K347N	Lysine to Asparagine	Positively Charged to Polar Neutral	Non-synonymous
MDCK-SIAT1 PB2 M1 (Forward)	25 to 433	375	1078	28	G to C	Transversion	G352R	Glycine to Arginine	Non-polar to Positively Charged	Non-synonymous
MDCK-SIAT1 PB2 M1 (Forward)	25 to 433	376	1079	17	G to T	Transversion	G352V	Glycine to Valine	No Change	Synonymous
MDCK-SIAT1 PB2 M1 (Forward)	25 to 433	397	1100	34	G to C	Transversion	S359T	Serine to Threonine	No Change	Synonymous
MDCK-SIAT1 PB2 M1 (Forward)	25 to 433	405	1108	28	A to T	Transversion	M362L	Methionine to Leucine	No Change	Synonymous
MDCK-SIAT1 PB2 M1 (Reverse)	67 to 978	93	717	22	A to T	Transversion	No Change	No Change	No Change	Silent
MDCK-SIAT1 PB2 M1 (Reverse)	67 to 978	471	1095	34	C to T	Transition	No Change	No Change	No Change	Silent
MDCK-SIAT1 PB2 M1 (Reverse)	67 to 978	665	1289	34	C to T	Transition	S422L	Serine to Leucine	Polar Neutral to Non-polar	Non-synonymous
MDCK-SIAT1 PB2 M1 (Reverse)	67 to 978	747	1371	31	C to T	Transition	No Change	No Change	No Change	Silent
MDCK-SIAT1 PB2 M2 (Forward)	30 to 389	237	937	31	G to C	Transversion	D305H	Aspartic Acid to Histidine	Negatively Charged to Positively Charged	Non-synonymous
MDCK-SIAT1 PB2 M2 (Forward)	30 to 389	271	971	28	G to A	Transition	R316Q	Arginine to Glutamine	Positively Charged to Polar Neutral	Non-synonymous
MDCK-SIAT1 PB2 M2 (Forward)	30 to 389	277	977	34	T to C	Transition	F318S	Phenylalanine to Serine	Non-polar to Polar Neutral	Non-synonymous
MDCK-SIAT1 PB2 M2 (Forward)	30 to 389	280	980	34	T to C	Transition	L319S	Leucine to Serine	Non-polar to Polar Neutral	Non-synonymous
MDCK-SIAT1 PB2 M2 (Forward)	30 to 389	284	984	34	G to A	Transition	No Change	No Change	No Change	Silent
MDCK-SIAT1 PB2 M2 (Forward)	30 to 389	289	989	29	T to C	Transition	I322T	Isoleucine to Threonine	Non-polar to Polar Neutral	Non-synonymous
MDCK-SIAT1 PB2 M2 (Forward)	30 to 389	295	995	34	A to C	Transversion	Y324S	Tyrosine to Serine	No Change	Synonymous
MDCK-SIAT1 PB2 M2 (Forward)	30 to 389	342	1042	25	G to C	Transversion	A340P	Alanine to Proline	No Change	Synonymous
MDCK-SIAT1 PB2 M2 (Forward)	30 to 389	343	1043	29	C to T	Transition	A340V	Alanine to Valine	No Change	Synonymous
MDCK-SIAT1 PB2 M2 (Reverse)	62 to 984	472	1095	32	C to T	Transition	No Change	No Change	No Change	Silent
MDCK-SIAT1 PB2 M2 (Reverse)	62 to 984	666	1289	34	C to T	Transition	S422L	Serine to Leucine	Polar Neutral to Non-polar	Non-synonymous
MDCK-SIAT1 PB2 M2 (Reverse)	62 to 984	748	1371	29	C to T	Transition	No Change	No Change	No Change	Silent
MDCK-SIAT1 PB2 M3 (Forward)	26 to 400	246	948	34	G to A	Transition	No Change	No Change	No Change	Silent
MDCK-SIAT1 PB2 M3 (Forward)	26 to 400	269	971	31	G to C	Transversion	R316P	Arginine to Proline	Positively Charged to Non-polar	Non-synonymous
MDCK-SIAT1 PB2 M3 (Forward)	26 to 400	281	983	32	C to A	Transversion	A320E	Alanine to Glutamic Acid	Non-polar to Negatively Charged	Non-synonymous
MDCK-SIAT1 PB2 M3 (Forward)	26 to 400	288	990	28	T to A	Transversion	No Change	No Change	No Change	Silent
MDCK-SIAT1 PB2 M3 (Forward)	26 to 400	303	1005	34	G to T	Transversion	K327N	Lysine to Asparagine	Positively Charged to Polar Neutral	Non-synonymous
MDCK-SIAT1 PB2 M3 (Forward)	26 to 400	312	1014	32	T to G	Transversion	No Change	No Change	No Change	Silent
MDCK-SIAT1 PB2 M3 (Forward)	26 to 400	359	1061	34	A to T	Transversion	N346I	Asparagine to Isoleucine	Polar Neutral to Non-polar	Non-synonymous
MDCK-SIAT1 PB2 M3 (Forward)	26 to 400	368	1070	34	C to T	Transition	A349V	Alanine to Valine	No Change	Synonymous
MDCK-SIAT1 PB2 M3 (Forward)	26 to 400	389	1091	32	A to C	Transversion	K356T	Lysine to Threonine	Positively Charged to Polar Neutral	Non-synonymous
MDCK-SIAT1 PB2 M3 (Forward)	26 to 400	394	1096	25	G to T	Transversion	E358Stop	Glutamic Acid to Stop	Negatively Charged to Stop	Non-synonymous
MDCK-SIAT1 PB2 M3 (Reverse)	143 to 900	240	946	34	A to T	Transversion	K308Stop	Lysine to Stop	Positively Charged to Stop	Non-synonymous
MDCK-SIAT1 PB2 M3 (Reverse)	143 to 900	335	1041	34	C to T	Transition	No Change	No Change	No Change	Silent
MDCK-SIAT1 PB2 M3 (Reverse)	143 to 900	554	1260	32	C to T	Transition	No Change	No Change	No Change	Silent
MDCK-SIAT1 PB2 M3 (Reverse)	143 to 900	583	1289	34	C to T	Transition	S422L	Serine to Leucine	Polar Neutral to Non-polar	Non-synonymous
MDCK-SIAT1 PB2 M3 (Reverse)	143 to 900	665	1371	31	C to T	Transition	No Change	No Change	No Change	Silent
MDCK-SIAT1 PB2 M4 (Forward)	43 to 230	113	811	34	T to C	Transition	C263R	Cystiene to Arginine	Polar Neutral to Positively Charged	Non-synonymous
MDCK-SIAT1 PB2 M4 (Forward)	43 to 230	162	860	28	A to C	Transversion	K279T	Lysine to Threonine	Positively Charged to Polar Neutral	Non-synonymous
MDCK-SIAT1 PB2 M4 (Forward)	43 to 230	163	861	28	G to C	Transversion	K279N	Lysine to Asparagine	Positively Charged to Polar Neutral	Non-synonymous
MDCK-SIAT1 PB2 M4 (Forward)	43 to 230	169	867	31	A to C	Transversion	K281N	Lysine to Asparagine	Positively Charged to Polar Neutral	Non-synonymous
MDCK-SIAT1 PB2 M4 (Forward)	43 to 230	173	871	26	G to C	Transversion	A283P	Alanine to Proline	No Change	Synonymous
MDCK-SIAT1 PB2 M4 (Forward)	43 to 230	174	872	28	C to T	Transition	A283V	Alanine to Valine	No Change	Synonymous
MDCK-SIAT1 PB2 M4 (Forward)	43 to 230	185	883	32	A to T	Transversion	R287Stop	Arginine to Stop	Positively Charged to Stop	Non-synonymous
MDCK-SIAT1 PB2 M4 (Forward)	43 to 230	193	891	32	G to T	Transversion	M289I	Methionine to Isoleucine	No Change	Synonymous
MDCK-SIAT1 PB2 M4 (Forward)	43 to 230	196	894	32	G to C	Transversion	M290I	Methionine to Isoleucine	No Change	Synonymous
MDCK-SIAT1 PB2 M4 (Forward)	43 to 230	203	901	32	T to C	Transition	S293P	Serine to Proline	Polar Neutral to Non-polar	Non-synonymous
MDCK-SIAT1 PB2 M4 (Forward)	43 to 230	205	903	32	A to T	Transversion	No Change	No Change	No Change	Silent
MDCK-SIAT1 PB2 M4 (Forward)	43 to 230	207	905	29	A to T	Transversion	Q294L	Glutamine to Leucine	Polar Neutral to Non-polar	Non-synonymous
MDCK-SIAT1 PB2 M4 (Forward)	43 to 230	210	908	26	A to G	Transition	D295G	Aspartic Acid to Glycine	Negatively Charged to Non-polar	Non-synonymous
MDCK-SIAT1 PB2 M4 (Forward)	43 to 230	211	909	32	C to G	Transversion	D295E	Aspartic Acid to Glutamic Acid	No Change	Synonymous
MDCK-SIAT1 PB2 M4 (Forward)	43 to 230	213	911	25	C to A	Transversion	T296K	Threonine to Lysine	Polar Neutral to Positively Charged	Non-synonymous
MDCK-SIAT1 PB2 M4 (Forward)	43 to 230	214	912	17	A to G	Transition	No Change	No Change	No Change	Silent
MDCK-SIAT1 PB2 M4 (Forward)	43 to 230	215	913	17	G to A	Transition	E297K	Glutamic Acid to Lysine	Negatively Charged to Positively Charged	Non-synonymous
MDCK-SIAT1 PB2 M4 (Forward)	43 to 230	217	915	31	G to A	Transition	No Change	No Change	No Change	Silent
MDCK-SIAT1 PB2 M4 (Forward)	43 to 230	225	923	32	T to C	Transition	F300S	Phenylalanine to Serine	Non-polar to Polar Neutral	Non-synonymous
MDCK-SIAT1 PB2 M4 (Forward)	43 to 230	229	927	24	A to C	Transversion	No Change	No Change	No Change	Silent
MDCK-SIAT1 PB2 M4 (Reverse)	112 to 995	136	749	27	C to T	Transition	A242V	Alanine to Valine	No Change	Synonymous
MDCK-SIAT1 PB2 M4 (Reverse)	112 to 995	176	789	45	C to A	Transversion	No Change	No Change	No Change	Silent
MDCK-SIAT1 PB2 M4 (Reverse)	112 to 995	198	811	31	T to A	Transversion	C263S	Cystiene to Serine	No Change	Synonymous
MDCK-SIAT1 PB2 M4 (Reverse)	112 to 995	199	812	20	G to A	Transition	C263Y	Cystiene to Tyrosine	No Change	Synonymous
MDCK-SIAT1 PB2 M4 (Reverse)	112 to 995	200	813	20	C to G	Transversion	C263L	Cystiene to Leucine	Polar Neutral to Non-polar	Non-synonymous
MDCK-SIAT1 PB2 M4 (Reverse)	112 to 995	410	1023	25	C to T	Transition	No Change	No Change	No Change	Silent
MDCK-SIAT1 PB2 M4 (Reverse)	112 to 995	647	1260	32	C to T	Transition	No Change	No Change	No Change	Silent
MDCK-SIAT1 PB2 M4 (Reverse)	112 to 995	676	1289	34	C to T	Transition	S422L	Serine to Leucine	Polar Neutral to Non-polar	Non-synonymous
MDCK-SIAT1 PB2 M4 (Reverse)	112 to 995	758	1371	34	C to T	Transition	No Change	No Change	No Change	Silent
MDCK-SIAT1 PB2 M4 (Reverse)	112 to 995	246	948	34	G to A	Transition	No Change	No Change	No Change	Silent
MDCK-SIAT1 PB2 M4 (Reverse)	112 to 995	269	971	31	G to A	Transition	R316Q	Arginine to Glutamine	Positively Charged to Polar Neutral	Non-synonymous
MDCK-SIAT1 PB2 M5 (Forward)	29 to 440	408	1110	34	G to A	Transition	M362I	Methionine to Isoleucine	No Change	Synonymous
MDCK-SIAT1 PB2 M5 (Forward)	29 to 440	400	1023	34	C to T	Transition	No Change	No Change	No Change	Silent
MDCK-SIAT1 PB2 M5 (Forward)	29 to 440	472	1095	34	C to T	Transition	No Change	No Change	No Change	Silent
MDCK-SIAT1 PB2 M5 (Reverse)	103 to 985	637	1260	34	C to T	Transition	No Change	No Change	No Change	Silent
MDCK-SIAT1 PB2 M5 (Reverse)	103 to 985	666	1289	32	C to T	Transition	S422L	Serine to Leucine	Polar Neutral to Non-polar	Non-synonymous
MDCK-SIAT1 PB2 M5 (Reverse)	103 to 985	748	1371	34	C to T	Transition	No Change	No Change	No Change	Silent
MDCK-SIAT1 PB3 P0 (Forward)	23 to 370	53	1579	31	G to A	Transversion	No Change	No Change	No Change	Silent
MDCK-SIAT1 PB3 P0 (Forward)	23 to 370	208	1734	34	G to A	Transversion	No Change	No Change	No Change	Silent
MDCK-SIAT1 PB3 P0 (Forward)	23 to 370	221	1747	32	G to A	Transversion	No Change	No Change	No Change	Silent
MDCK-SIAT1 PB3 P0 (Forward)	23 to 370	228	1754	32	A to C	Transversion	K577T	Lysine to Threonine	Positively Charged to Polar Neutral	Non-synonymous
MDCK-SIAT1 PB3 P0 (Forward)	23 to 370	232	1758	34	G to T	Transversion	K578N	Lysine to Asparagine	Positively Charged to Polar Neutral	Non-synonymous
MDCK-SIAT1 PB3 P0 (Forward)	23 to 370	238	1764	29	G to C	Transversion	L580C	Leucine to Cystiene	Non-polar to Polar Neutral	Non-synonymous
MDCK-SIAT1 PB3 P0 (Forward)	23 to 370	240	1766	28	A to C	Transversion	D581A	Aspartic Acid to Alanine	Negatively Charged to Non-polar	Non-synonymous
MDCK-SIAT1 PB3 P0 (Forward)	23 to 370	244	1770	32	A to T	Transversion	Q582H	Glutamine to Histidine	Polar Neutral to Positively Charged	Non-synonymous
MDCK-SIAT1 PB3 P0 (Forward)	23 to 370	245	1771	32	A to G	Transversion	T583A	Threonine to Alanine	Polar Neutral to Non-polar	Non-synonymous
MDCK-SIAT1 PB3 P0 (Forward)	23 to 370	249	1775	28	A to T	Transversion	Q584L	Glutamine to Leucine	Polar Neutral to Non-polar	Non-synonymous
MDCK-SIAT1 PB3 P0 (Forward)	23 to 370	250	1776	25	A to C	Transversion	Q584H	Glutamine to Histidine	Polar Neutral to Positively Charged	Non-synonymous
MDCK-SIAT1 PB3 P0 (Forward)	23 to 370	253	1779	34	A to C	Transversion	No Change	No Change	No Change	Silent
MDCK-SIAT1 PB3 P0 (Forward)	23 to 370	280	1806	34	G to T	Transversion	No Change	No Change	No Change	Silent
MDCK-SIAT1 PB3 P0 (Forward)	23 to 370	290	1816	29	T to A	Transversion	L598I	Leucine to Isoleucine	No Change	Synonymous
MDCK-SIAT1 PB3 P0 (Forward)	23 to 370	291	1817	29	T to C	Transition	L598S	Leucine to Serine	Non-polar to Polar Neutral	Non-synonymous
MDCK-SIAT1 PB3 P0 (Forward)	23 to 370	293	1819	17	T to C	Transition	Y599H	Tyrosine to Histidine	Polar Neutral to Positively Charged	Non-synonymous
MDCK-SIAT1 PB3 P0 (Forward)	23 to 370	294	1820	26	A to T	Transversion	Y599F	Tyrosine to Phenylalanine	Polar Neutral to Non-polar	Non-synonymous
MDCK-SIAT1 PB3 P0 (Forward)	23 to 370	297	1823	20	A to C	Transversion	N600T	Asparagine to Threonine	No Change	Synonymous
MDCK-SIAT1 PB3 P0 (Forward)	23 to 370	298	1824	19	T to C	Transition	No Change	No Change	No Change	Silent
MDCK-SIAT1 PB3 P0 (Forward)	23 to 370	303	1829	32	G to A	Transversion	No Change	No Change	No Change	Silent
MDCK-SIAT1 PB3 P0 (Forward)	23 to 370	311	1837	32	C to G	Transversion	H605D	Histidine to Aspartic Acid	Positively Charged to Negatively Charged	Non-synonymous
MDCK-SIAT1 PB3 P0 (Forward)	23 to 370	312	1838	32	A to T	Transversion	H605L	Histidine to Leucine	Positively Charged to Non-polar	Non-synonymous
MDCK-SIAT1 PB3 P0 (Forward)	23 to 370	320	1846	29	G to A	Transversion	No Change	No Change	No Change	Silent
MDCK-SIAT1 PB3 P0 (Forward)	23 to 370	322	1848	28	A to T	Transversion	E608D	Glutamic Acid to Aspartic Acid	No Change	Synonymous
MDCK-SIAT1 PB3 P0 (Forward)	23 to 370	323	1849	25	G to T	Transversion	V609F	Valine to Phenylalanine	No Change	Synonymous
MDCK-SIAT1 PB3 P0 (Forward)	23 to 370	334	1860	25	G to C	Transversion	K612N	Lysine to Asparagine	Positively Charged to Polar Neutral	Non-synonymous
MDCK-SIAT1 PB3 P0 (Forward)	23 to 370	335	1861	28	T to A	Transversion	L613R	Leucine to Arginine	Non-polar to Positively Charged	Non-synonymous
MDCK-SIAT1 PB3 P0 (Forward)	23 to 370	342	1868	32	T to C	Transition	L615P	Leucine to Proline	No Change	Synonymous
MDCK-SIAT1 PB3 P0 (Forward)	23 to 370	346	1872	25	G to C	Transversion	M616I	Methionine to Isoleucine	No Change	Synonymous
MDCK-SIAT1 PB3 P0 (Forward)	23 to 370	347	1873	31	G to T	Transversion	D617Y	Aspartic Acid to Tyrosine	Negatively Charged to Polar Neutral	Non-synonymous
MDCK-SIAT1 PB3 P0 (Forward)	23 to 370	349	1875	32	T to C	Transition	No Change	No Change	No Change	Silent
MDCK-SIAT1 PB3 P0 (Forward)	23 to 370	352	1878	32	A to C	Transversion	E618D	Glutamic Acid to Aspartic Acid	No Change	Synonymous
MDCK-SIAT1 PB3 P0 (Forward)	23 to 370	358	1884	25	T to C	Transition	No Change	No Change	No Change	Silent
MDCK-SIAT1 PB3 P0 (Forward)	23 to 370	359	1885	29	C to T	Transition	R621L	Arginine to Leucine	Positively Charged to Non-polar	Non-synonymous
MDCK-SIAT1 PB3 P0 (Forward)	23 to 370	361	1887	28	G to A	Transversion	No Change	No Change	No Change	Silent
MDCK-SIAT1 PB3 P0 (Forward)	23 to 370	365	1891	29	A to G	Transversion	R623G	Arginine to Glycine	Positively Charged to Non-polar	Non-synonymous
MDCK-SIAT1 PB3 P0 (Reverse)	84 to 820	99	1586	15	C to A	Transversion	A521D	Alanine to Aspartic Acid	Non-polar to Negatively Charged	Non-synonymous
MDCK-SIAT1 PB3 P0 (Reverse)	84 to 820	104	1591	32	A to G	Transversion	M523V	Methionine to Valine	No Change	Synonymous
MDCK-SIAT1 PB3 P0 (Reverse)	84 to 820	111	1598	32	T to G	Transversion	I525S	Isoleucine to Serine	Non-polar to Polar Neutral	Non-synonymous
MDCK-SIAT1 PB3 P0 (Reverse)	84 to 820	122	1609	32	G to A	Transversion	No Change	No Change	No Change	Silent
MDCK-SIAT1 PB3 P0 (Reverse)	84 to 820	130	1617	32	G to T	Transversion	K531N	Lysine to Asparagine	Positively Charged to Polar Neutral	Non-synonymous
MDCK-SIAT1 PB3 P0 (Reverse)	84 to 820	132	1619	26	A to G	Transversion	N532S	Asparagine to Serine	No Change	Synonymous
MDCK-SIAT1 PB3 P0 (Reverse)	84 to 820	133	1620	26	C to A	Transversion	N532K	Asparagine to Lysine	Polar Neutral to Positively Charged	Non-synonymous
MDCK-SIAT1 PB3 P0 (Reverse)	84 to 820	137	1624	32	A to G	Transversion	M534V	Methionine to Valine	No Change	Synonymous
MDCK-SIAT1 PB3 P0 (Reverse)	84 to 820	140	1627	25	A to G	Transversion	I535V	Isoleucine to Valine	No Change	Synonymous
MDCK-SIAT1 PB3 P0 (Reverse)	84 to 820	142	1629	34	A to G	Transversion	No Change	No Change	No Change	Silent
MDCK-SIAT1 PB3 P0 (Reverse)	84 to 820	163	1650	34	A to G	Transversion	No Change	No Change	No Change	Silent
MDCK-SIAT1 PB3 P0 (Reverse)	84 to 820	169	1656	34	C to A	Transversion	No Change	No Change	No Change	Silent
MDCK-SIAT1 PB3 P0 (Reverse)	84 to 820	177	1664	32	C to G	Transversion	A547G	Alanine to Glycine	No Change	Synonymous
MDCK-SIAT1 PB3 P0 (Reverse)	84 to 820	184	1671	34	A to T	Transversion	Q549H	Glutamine to Histidine	Polar Neutral to Positively Charged	Non-synonymous
MDCK-SIAT1 PB3 P0 (Reverse)	84 to 820	210	1697	34	C to T	Transition	T558I	Threonine to Isoleucine	Polar Neutral to Non-polar	Non-synonymous
MDCK-SIAT1 PB3 P0 (Reverse)	84 to 820	227	1714	34	G to A	Transversion	No Change	No Change	No Change	Silent
MDCK-SIAT1 PB3 P0 (Reverse)	84 to 820	263	1750	34	A to T	Transversion	I576L	Isoleucine to Leucine	No Change	Synonymous
MDCK-SIAT1 PB3 P0 (Reverse)	84 to 820	648	2135	34	C to T	Transition	S704L	Serine to Leucine	Polar Neutral to Non-polar	Non-synonymous
MDCK-SIAT1 PB3 P0 (Reverse)	84 to 820	727	2214	34	C to T	Transition	No Change	No Change	No Change	Silent
MDCK-SIAT1 PB3 M1 (Forward)	20 to 391	49	1579	26	G to A	Transversion	No Change	No Change	No Change	Silent
MDCK-SIAT1 PB3 M1 (Forward)	20 to 391	204	1734	32	G to A	Transversion	No Change	No Change	No Change	Silent
MDCK-SIAT1 PB3 M1 (Forward)	20 to 391	241	1771	32	A to C	Transversion	T583P	Threonine to Proline	Polar Neutral to Non-polar	Non-synonymous
MDCK-SIAT1 PB3 M1 (Forward)	20 to 391	246	1776	31	A to G	Transversion	No Change	No Change	No Change	Silent
MDCK-SIAT1 PB3 M1 (Forward)	20 to 391	250	1780	34	A to C	Transversion	No Change	No Change	No Change	Silent
MDCK-SIAT1 PB3 M1 (Forward)	20 to 391	251	1781	32	G to C	Transversion	R586T	Arginine to Threonine	Positively Charged to Polar Neutral	Non-synonymous
MDCK-SIAT1 PB3 M1 (Forward)	20 to 391	289	1819	18	T to A	Transversion	Y599N	Tyrosine to Asparagine	No Change	Synonymous
MDCK-SIAT1 PB3 M1 (Forward)	20 to 391	290	1820	27	A to C	Transversion	Y599S	Tyrosine to Serine	No Change	Synonymous
MDCK-SIAT1 PB3 M1 (Forward)	20 to 391	292	1822	32	A to C	Transversion	N600H	Asparagine to Histidine	Polar Neutral to Positively Charged	Non-synonymous
MDCK-SIAT1 PB3 M1 (Forward)	20 to 391	294	1824	25	T to C	Transition	No Change	No Change	No Change	Silent
MDCK-SIAT1 PB3 M1 (Forward)	20 to 391	296	1826	25	T to A	Transversion	I601N	Isoleucine to Asparagine	Non-polar to Polar Neutral	Non-synonymous
MDCK-SIAT1 PB3 M1 (Forward)	20 to 391	298	1828	32	C to A	Transversion	No Change	No Change	No Change	Silent
MDCK-SIAT1 PB3 M1 (Forward)	20 to 391	300	1830	32	G to C	Transversion	No Change	No Change	No Change	Silent
MDCK-SIAT1 PB3 M1 (Forward)	20 to 391	316	1846	32	G to A	Transversion	No Change	No Change	No Change	Silent
MDCK-SIAT1 PB3 M1 (Forward)	20 to 391	330	1860	34	G to T	Transversion	K612N	Lysine to Asparagine	Positively Charged to Polar Neutral	Non-synonymous
MDCK-SIAT1 PB3 M1 (Forward)	20 to 391	331	1861	34	T to C	Transition	L613R	Leucine to Arginine	Non-polar to Positively Charged	Non-synonymous
MDCK-SIAT1 PB3 M1 (Forward)	20 to 391	341	1871	31	T to A	Transversion	M616K	Methionine to Lysine	Non-polar to Positively Charged	Non-synonymous
MDCK-SIAT1 PB3 M1 (Forward)	20 to 391	342	1872	32	G to A	Transversion	M616I	Methionine to Isoleucine	No Change	Synonymous
MDCK-SIAT1 PB3 M1 (Forward)	20 to 391	350	1880	34	A to T	Transversion	N619I	Asparagine to Isoleucine	Polar Neutral to Non-polar	Non-synonymous
MDCK-SIAT1 PB3 M1 (Forward)	20 to 391	352	1882	41	T to C	Transition	Y620H	Tyrosine to Histidine	Polar Neutral to Positively Charged	Non-synonymous
MDCK-SIAT1 PB3 M1 (Forward)	20 to 391	353	1883	25	A to G	Transversion	Y620C	Tyrosine to Cystiene	No Change	Synonymous
MDCK-SIAT1 PB3 M1 (Forward)	20 to 391	354	1884	27	T to C	Transition	No Change	No Change	No Change	Silent
MDCK-SIAT1 PB3 M1 (Forward)	20 to 391	355	1885	27	C to A	Transversion	No Change	No Change	No Change	Silent
MDCK-SIAT1 PB3 M1 (Forward)	20 to 391	356	1886	28	G to A	Transversion	No Change	No Change	No Change	Silent
MDCK-SIAT1 PB3 M1 (Forward)	20 to 391	361	1891	30	A to G	Transversion	R623G	Arginine to Glycine	Positively Charged to Non-polar	Non-synonymous
MDCK-SIAT1 PB3 M1 (Forward)	20 to 391	362	1892	30	G to A	Transversion	No Change	No Change	No Change	Silent
MDCK-SIAT1 PB3 M1 (Forward)	20 to 391	363	1893	26	A to T	Transversion	R623S	Arginine to Serine	Positively Charged to Polar Neutral	Non-synonymous
MDCK-SIAT1 PB3 M1 (Forward)	20 to 391	364	1894	15	C to G	Transversion	L624V	Leucine to Valine	No Change	Synonymous
MDCK-SIAT1 PB3 M1 (Forward)	20 to 391	366	1896	28	T to G	Transversion	No Change	No Change	No Change	Silent
MDCK-SIAT1 PB3 M1 (Forward)	20 to 391	367	1897	27	T to A	Transversion	C625S	Cystiene to Serine	No Change	Synonymous
MDCK-SIAT1 PB3 M1 (Forward)	20 to 391	368	1898	25	G to T	Transversion	C625F	Cystiene to Phenylalanine	Polar Neutral to Non-polar	Non-synonymous
MDCK-SIAT1 PB3 M1 (Forward)	20 to 391	369	1899	28	T to G	Transversion	C625L	Cystiene to Leucine	Polar Neutral to Non-polar	Non-synonymous
MDCK-SIAT1 PB3 M1 (Forward)	20 to 391	370	1900	30	A to G	Transversion	N626D	Asparagine to Aspartic Acid	Polar Neutral to Negatively Charged	Non-synonymous
MDCK-SIAT1 PB3 M1 (Forward)	20 to 391	372	1902	15	T to G	Transversion	N626K	Asparagine to Lysine	Polar Neutral to Positively Charged	Non-synonymous
MDCK-SIAT1 PB3 M1 (Forward)	20 to 391	373	1903	15	C to A	Transversion	P627T	Proline to Threonine	Non-polar to Polar Neutral	Non-synonymous
MDCK-SIAT1 PB3 M1 (Forward)	20 to 391	374	1904	16	C to T	Transition	P627L	Proline to Leucine	No Change	Synonymous
MDCK-SIAT1 PB3 M1 (Forward)	20 to 391	375	1905	17	C to G	Transversion	No Change	No Change	No Change	Silent
MDCK-SIAT1 PB3 M1 (Forward)	20 to 391	376	1906	17	C to A	Transversion	L628M	Leucine to Methionine	No Change	Synonymous
MDCK-SIAT1 PB3 M1 (Forward)	20 to 391	381	1911	17	T to G	Transversion	N629K	Asparagine to Lysine	Polar Neutral to Positively Charged	Non-synonymous
MDCK-SIAT1 PB3 M1 (Forward)	20 to 391	382	1912	26	C to A	Transversion	P630T	Proline to Threonine	Non-polar to Polar Neutral	Non-synonymous
MDCK-SIAT1 PB3 M1 (Forward)	20 to 391	387	1917	27	T to C	Transition	No Change	No Change	No Change	Silent
MDCK-SIAT1 PB3 M1 (Forward)	20 to 391	390	1920	18	C to A	Transversion	No Change	No Change	No Change	Silent
MDCK-SIAT1 PB3 M1 (Forward)	20 to 391	391	1921	16	A to G	Transversion	S633G	Serine to Glycine	Polar Neutral to Non-polar	Non-synonymous
MDCK-SIAT1 PB3 M1 (Reverse)	100 to 867	137	1578	25	C to A	Transversion	N518K	Asparagine to Lysine	Polar Neutral to Positively Charged	Non-synonymous
MDCK-SIAT1 PB3 M1 (Reverse)	100 to 867	141	1582	34	T to G	Transversion	S520A	Serine to Alanine	Polar Neutral to Non-polar	Non-synonymous
MDCK-SIAT1 PB3 M1 (Reverse)	100 to 867	152	1593	31	G to C	Transversion	M523I	Methionine to Isoleucine	No Change	Synonymous
MDCK-SIAT1 PB3 M1 (Reverse)	100 to 867	177	1618	34	A to T	Transversion	N532Y	Asparagine to Tyrosine	No Change	Synonymous
MDCK-SIAT1 PB3 M1 (Reverse)	100 to 867	181	1622	29	A to T	Transversion	N533I	Asparagine to Isoleucine	Polar Neutral to Non-polar	Non-synonymous
MDCK-SIAT1 PB3 M1 (Reverse)	100 to 867	193	1634	34	A to G	Transversion	N537S	Asparagine to Serine	No Change	Synonymous
MDCK-SIAT1 PB3 M1 (Reverse)	100 to 867	210	1651	34	A to T	Transversion	T543S	Threonine to Serine	No Change	Synonymous
MDCK-SIAT1 PB3 M1 (Reverse)	100 to 867	221	1662	34	G to A	Transversion	M546I	Methionine to Isoleucine	No Change	Synonymous
MDCK-SIAT1 PB3 M1 (Reverse)	100 to 867	230	1671	34	A to T	Transversion	Q549H	Glutamine to Histidine	Polar Neutral to Positively Charged	Non-synonymous
MDCK-SIAT1 PB3 M1 (Reverse)	100 to 867	236	1677	32	C to T	Transition	No Change	No Change	No Change	Silent
MDCK-SIAT1 PB3 M1 (Reverse)	100 to 867	257	1698	34	A to T	Transversion	No Change	No Change	No Change	Silent
MDCK-SIAT1 PB3 M1 (Reverse)	100 to 867	309	1750	34	A to T	Transversion	I576L	Isoleucine to Leucine	No Change	Synonymous
MDCK-SIAT1 PB3 M1 (Reverse)	100 to 867	671	2112	32	C to T	Transition	No Change	No Change	No Change	Silent
MDCK-SIAT1 PB3 M1 (Reverse)	100 to 867	694	2135	31	C to T	Transition	S704L	Serine to Leucine	Polar Neutral to Non-polar	Non-synonymous
MDCK-SIAT1 PB3 M1 (Reverse)	100 to 867	773	2214	26	C to T	Transition	No Change	No Change	No Change	Silent
MDCK-SIAT1 PB3 M2 (Forward)	22 to 356	52	1579	28	G to A	Transversion	No Change	No Change	No Change	Silent
MDCK-SIAT1 PB3 M2 (Forward)	22 to 356	207	1734	34	G to A	Transversion	No Change	No Change	No Change	Silent
MDCK-SIAT1 PB3 M2 (Forward)	22 to 356	220	1747	34	G to A	Transversion	No Change	No Change	No Change	Silent
MDCK-SIAT1 PB3 M2 (Forward)	22 to 356	228	1755	34	G to C	Transversion	K577N	Lysine to Asparagine	Positively Charged to Polar Neutral	Non-synonymous
MDCK-SIAT1 PB3 M2 (Forward)	22 to 356	230	1757	34	A to T	Transversion	K578M	Lysine to Methionine	Positively Charged to Non-polar	Non-synonymous
MDCK-SIAT1 PB3 M2 (Forward)	22 to 356	231	1758	34	G to T	Transversion	K578N	Lysine to Asparagine	Positively Charged to Polar Neutral	Non-synonymous
MDCK-SIAT1 PB3 M2 (Forward)	22 to 356	240	1767	28	T to C	Transition	No Change	No Change	No Change	Silent
MDCK-SIAT1 PB3 M2 (Forward)	22 to 356	242	1769	25	A to C	Transversion	Q582P	Glutamine to Proline	Polar Neutral to Non-polar	Non-synonymous
MDCK-SIAT1 PB3 M2 (Forward)	22 to 356	249	1776	34	A to G	Transversion	No Change	No Change	No Change	Silent
MDCK-SIAT1 PB3 M2 (Forward)	22 to 356	253	1780	29	A to C	Transversion	No Change	No Change	No Change	Silent
MDCK-SIAT1 PB3 M2 (Forward)	22 to 356	256	1783	32	A to C	Transversion	T587P	Threonine to Proline	Polar Neutral to Non-polar	Non-synonymous
MDCK-SIAT1 PB3 M2 (Forward)	22 to 356	261	1788	31	A to C	Transversion	No Change	No Change	No Change	Silent
MDCK-SIAT1 PB3 M2 (Forward)	22 to 356	265	1792	31	T to C	Transition	No Change	No Change	No Change	Silent
MDCK-SIAT1 PB3 M2 (Forward)	22 to 356	266	1793	32	T to A	Transversion	L590Stop	Leucine to Stop	Non-polar to Stop	Non-synonymous
MDCK-SIAT1 PB3 M2 (Forward)	22 to 356	268	1795	28	G to A	Transversion	No Change	No Change	No Change	Silent
MDCK-SIAT1 PB3 M2 (Forward)	22 to 356	274	1801	28	G to T	Transversion	D593Y	Aspartic Acid to Tyrosine	Negatively Charged to Polar Neutral	Non-synonymous
MDCK-SIAT1 PB3 M2 (Forward)	22 to 356	276	1803	29	T to C	Transition	No Change	No Change	No Change	Silent
MDCK-SIAT1 PB3 M2 (Forward)	22 to 356	290	1817	11	A to T	Transversion	Stop598L	Stop to Leucine	Stop to Non-polar	Non-synonymous
MDCK-SIAT1 PB3 M2 (Forward)	22 to 356	301	1828	34	C to T	Transition	R602L	Arginine to Leucine	Positively Charged to Non-polar	Non-synonymous
MDCK-SIAT1 PB3 M2 (Forward)	22 to 356	302	1829	34	G to A	Transversion	No Change	No Change	No Change	Silent
MDCK-SIAT1 PB3 M2 (Forward)	22 to 356	305	1832	34	A to C	Transversion	N603T	Asparagine to Threonine	No Change	Synonymous
MDCK-SIAT1 PB3 M2 (Forward)	22 to 356	311	1838	34	A to T	Transversion	H605L	Histidine to Leucine	Positively Charged to Non-polar	Non-synonymous
MDCK-SIAT1 PB3 M2 (Forward)	22 to 356	312	1839	34	C to G	Transversion	H605Q	Histidine to Glutamine	Positively Charged to Polar Neutral	Non-synonymous
MDCK-SIAT1 PB3 M2 (Forward)	22 to 356	314	1841	28	T to G	Transversion	I606S	Isoleucine to Serine	Non-polar to Polar Neutral	Non-synonymous
MDCK-SIAT1 PB3 M2 (Forward)	22 to 356	317	1844	34	C to A	Transversion	P607H	Proline to Histidine	Non-polar to Positively Charged	Non-synonymous
MDCK-SIAT1 PB3 M2 (Forward)	22 to 356	319	1846	28	G to A	Transversion	No Change	No Change	No Change	Silent
MDCK-SIAT1 PB3 M2 (Forward)	22 to 356	325	1852	29	T to C	Transition	C610R	Cystiene to Arginine	Polar Neutral to Positively Charged	Non-synonymous
MDCK-SIAT1 PB3 M2 (Forward)	22 to 356	332	1859	32	A to C	Transversion	K612T	Lysine to Threonine	Positively Charged to Polar Neutral	Non-synonymous
MDCK-SIAT1 PB3 M2 (Forward)	22 to 356	333	1860	31	G to T	Transversion	K612N	Lysine to Asparagine	Positively Charged to Polar Neutral	Non-synonymous
MDCK-SIAT1 PB3 M2 (Forward)	22 to 356	338	1865	34	A to C	Transversion	E614A	Glutamic Acid to Alanine	Negatively Charged to Non-polar	Non-synonymous
MDCK-SIAT1 PB3 M2 (Forward)	22 to 356	342	1869	31	G to C	Transversion	No Change	No Change	No Change	Silent
MDCK-SIAT1 PB3 M2 (Forward)	22 to 356	345	1872	36	G to A	Transversion	M616I	Methionine to Isoleucine	No Change	Synonymous
MDCK-SIAT1 PB3 M2 (Forward)	22 to 356	346	1873	28	G to C	Transversion	D617H	Aspartic Acid to Histidine	Negatively Charged to Positively Charged	Non-synonymous
MDCK-SIAT1 PB3 M2 (Forward)	22 to 356	348	1875	15	T to C	Transition	No Change	No Change	No Change	Silent
MDCK-SIAT1 PB3 M2 (Forward)	22 to 356	349	1876	28	G to A	Transversion	No Change	No Change	No Change	Silent
MDCK-SIAT1 PB3 M2 (Reverse)	70 to 780	78	1605	25	A to G	Transversion	No Change	No Change	No Change	Silent
MDCK-SIAT1 PB3 M2 (Reverse)	70 to 780	79	1606	26	A to G	Transversion	T528A	Threonine to Alanine	Polar Neutral to Non-polar	Non-synonymous
MDCK-SIAT1 PB3 M2 (Reverse)	70 to 780	89	1616	31	A to T	Transversion	K531M	Lysine to Methionine	Positively Charged to Non-polar	Non-synonymous
MDCK-SIAT1 PB3 M2 (Reverse)	70 to 780	93	1620	32	C to T	Transition	No Change	No Change	No Change	Silent
MDCK-SIAT1 PB3 M2 (Reverse)	70 to 780	95	1622	28	A to T	Transversion	N533I	Asparagine to Isoleucine	Polar Neutral to Non-polar	Non-synonymous
MDCK-SIAT1 PB3 M2 (Reverse)	70 to 780	100	1627	25	A to T	Transversion	I535L	Isoleucine to Leucine	No Change	Synonymous
MDCK-SIAT1 PB3 M2 (Reverse)	70 to 780	101	1628	19	T to C	Transition	I535T	Isoleucine to Threonine	Non-polar to Polar Neutral	Non-synonymous
MDCK-SIAT1 PB3 M2 (Reverse)	70 to 780	102	1629	25	A to T	Transition	No Change	No Change	No Change	Silent
MDCK-SIAT1 PB3 M2 (Reverse)	70 to 780	105	1632	34	C to T	Transition	No Change	No Change	No Change	Silent
MDCK-SIAT1 PB3 M2 (Reverse)	70 to 780	118	1645	34	C to G	Transversion	P541A	Proline to Alanine	No Change	Synonymous
MDCK-SIAT1 PB3 M2 (Reverse)	70 to 780	120	1647	32	A to T	Transversion	No Change	No Change	No Change	Silent
MDCK-SIAT1 PB3 M2 (Reverse)	70 to 780	122	1649	34	C to G	Transversion	A542G	Alanine to Glycine	No Change	Synonymous
MDCK-SIAT1 PB3 M2 (Reverse)	70 to 780	136	1663	31	G to T	Transversion	A547S	Alanine to Serine	Non-polar to Polar Neutral	Non-synonymous
MDCK-SIAT1 PB3 M2 (Reverse)	70 to 780	140	1667	32	T to G	Transversion	L548R	Leucine to Arginine	Non-polar to Positively Charged	Non-synonymous
MDCK-SIAT1 PB3 M2 (Reverse)	70 to 780	141	1668	32	C to A	Transversion	No Change	No Change	No Change	Silent
MDCK-SIAT1 PB3 M2 (Reverse)	70 to 780	150	1677	25	C to T	Transition	No Change	No Change	No Change	Silent
MDCK-SIAT1 PB3 M2 (Reverse)	70 to 780	172	1699	32	T to G	Transversion	Y559D	Tyrosine to Aspartic Acid	Polar Neutral to Negatively Charged	Non-synonymous
MDCK-SIAT1 PB3 M2 (Reverse)	70 to 780	608	2135	34	C to T	Transition	S704L	Serine to Leucine	Polar Neutral to Non-polar	Non-synonymous
MDCK-SIAT1 PB3 M2 (Reverse)	70 to 780	687	2214	32	C to T	Transition	No Change	No Change	No Change	Silent
MDCK-SIAT1 PB3 M3 (Forward)	22 to 219	89	1616	39	A to T	Transversion	K531M	Lysine to Methionine	Positively Charged to Non-polar	Non-synonymous
MDCK-SIAT1 PB3 M3 (Forward)	22 to 219	90	1617	31	G to T	Transversion	K531N	Lysine to Asparagine	Positively Charged to Polar Neutral	Non-synonymous
MDCK-SIAT1 PB3 M3 (Forward)	22 to 219	110	1637	31	A to C	Transversion	D538A	Aspartic Acid to Alanine	Negatively Charged to Non-polar	Non-synonymous
MDCK-SIAT1 PB3 M3 (Forward)	22 to 219	121	1648	24	G to A	Transversion	No Change	No Change	No Change	Silent
MDCK-SIAT1 PB3 M3 (Forward)	22 to 219	122	1649	39	C to A	Transversion	A542E	Alanine to Glutamic Acid	Non-polar to Negatively Charged	Non-synonymous
MDCK-SIAT1 PB3 M3 (Forward)	22 to 219	126	1653	31	A to T	Transversion	No Change	No Change	No Change	Silent
MDCK-SIAT1 PB3 M3 (Forward)	22 to 219	127	1654	27	G to T	Transversion	A544S	Alanine to Serine	Non-polar to Polar Neutral	Non-synonymous
MDCK-SIAT1 PB3 M3 (Forward)	22 to 219	128	1655	27	C to T	Transition	A544V	Alanine to Valine	No Change	Synonymous
MDCK-SIAT1 PB3 M3 (Forward)	22 to 219	129	1656	34	C to T	Transition	No Change	No Change	No Change	Silent
MDCK-SIAT1 PB3 M3 (Forward)	22 to 219	130	1657	34	C to T	Transition	Q545Stop	Glutamine to Stop	Polar Neutral to Stop	Non-synonymous
MDCK-SIAT1 PB3 M3 (Forward)	22 to 219	131	1658	34	A to T	Transversion	Q545L	Glutamine to Leucine	Polar Neutral to Non-polar	Non-synonymous
MDCK-SIAT1 PB3 M3 (Forward)	22 to 219	132	1659	40	A to C	Transversion	Q545H	Glutamine to Histidine	Polar Neutral to Positively Charged	Non-synonymous
MDCK-SIAT1 PB3 M3 (Forward)	22 to 219	133	1660	35	A to T	Transversion	M546L	Methionine to Leucine	No Change	Synonymous
MDCK-SIAT1 PB3 M3 (Forward)	22 to 219	137	1664	24	C to T	Transversion	A547G	Alanine to Glycine	No Change	Synonymous
MDCK-SIAT1 PB3 M3 (Forward)	22 to 219	157	1684	23	G to A	Transversion	No Change	No Change	No Change	Silent
MDCK-SIAT1 PB3 M3 (Forward)	22 to 219	172	1699	39	T to G	Transversion	Y559D	Tyrosine to Aspartic Acid	Polar Neutral to Negatively Charged	Non-synonymous
MDCK-SIAT1 PB3 M3 (Forward)	22 to 219	185	1712	24	G to T	Transversion	R563I	Arginine to Isoleucine	Positively Charged to Non-polar	Non-synonymous
MDCK-SIAT1 PB3 M3 (Forward)	22 to 219	187	1714	23	G to C	Transversion	G564R	Glycine to Arginine	Non-polar to Positively Charged	Non-synonymous
MDCK-SIAT1 PB3 M3 (Forward)	22 to 219	210	1737	34	A to G	Transversion	No Change	No Change	No Change	Silent
MDCK-SIAT1 PB3 M3 (Forward)	22 to 219	211	1738	24	A to G	Transversion	R572G	Arginine to Glycine	Positively Charged to Non-polar	Non-synonymous
MDCK-SIAT1 PB3 M3 (Forward)	22 to 219	212	1739	24	G to A	Transversion	No Change	No Change	No Change	Silent
MDCK-SIAT1 PB3 M3 (Forward)	22 to 219	214	1741	17	T to C	Transition	S573P	Serine to Proline	Polar Neutral to Non-polar	Non-synonymous
MDCK-SIAT1 PB3 M3 (Forward)	22 to 219	215	1742	17	C to T	Transition	S573L	Serine to Leucine	Polar Neutral to Non-polar	Non-synonymous
MDCK-SIAT1 PB3 M3 (Reverse)	99 to 866	122	1564	14	G to A	Transversion	No Change	No Change	No Change	Silent
MDCK-SIAT1 PB3 M3 (Reverse)	99 to 866	134	1576	36	A to G	Transversion	N518D	Asparagine to Aspartic Acid	Polar Neutral to Negatively Charged	Non-synonymous
MDCK-SIAT1 PB3 M3 (Reverse)	99 to 866	148	1590	34	C to G	Transversion	D522E	Aspartic Acid to Glutamic Acid	No Change	Synonymous
MDCK-SIAT1 PB3 M3 (Reverse)	99 to 866	153	1595	34	G to A	Transversion	No Change	No Change	No Change	Silent
MDCK-SIAT1 PB3 M3 (Reverse)	99 to 866	155	1597	25	A to G	Transversion	I525V	Isoleucine to Valine	No Change	Synonymous
MDCK-SIAT1 PB3 M3 (Reverse)	99 to 866	160	1602	32	A to C	Transversion	No Change	No Change	No Change	Silent
MDCK-SIAT1 PB3 M3 (Reverse)	99 to 866	179	1621	18	A to G	Transversion	N533D	Asparagine to Aspartic Acid	Polar Neutral to Negatively Charged	Non-synonymous
MDCK-SIAT1 PB3 M3 (Reverse)	99 to 866	187	1629	25	A to T	Transversion	No Change	No Change	No Change	Silent
MDCK-SIAT1 PB3 M3 (Reverse)	99 to 866	196	1638	32	C to G	Transversion	D538E	Aspartic Acid to Glutamic Acid	No Change	Synonymous
MDCK-SIAT1 PB3 M3 (Reverse)	99 to 866	203	1645	34	C to G	Transversion	P541A	Proline to Alanine	No Change	Synonymous
MDCK-SIAT1 PB3 M3 (Reverse)	99 to 866	214	1656	31	C to G	Transversion	No Change	No Change	No Change	Silent
MDCK-SIAT1 PB3 M3 (Reverse)	99 to 866	215	1657	32	C to G	Transversion	Q545E	Glutamine to Glutamic Acid	Polar Neutral to Negatively Charged	Non-synonymous
MDCK-SIAT1 PB3 M3 (Reverse)	99 to 866	226	1668	32	C to G	Transversion	No Change	No Change	No Change	Silent
MDCK-SIAT1 PB3 M3 (Reverse)	99 to 866	231	1673	16	T to A	Transversion	L550Stop	Leucine to Stop	Non-polar to Stop	Non-synonymous
MDCK-SIAT1 PB3 M3 (Reverse)	99 to 866	235	1677	34	C to T	Transition	No Change	No Change	No Change	Silent
MDCK-SIAT1 PB3 M3 (Reverse)	99 to 866	261	1703	31	G to T	Transversion	R560L	Arginine to Leucine	Positively Charged to Non-polar	Non-synonymous
MDCK-SIAT1 PB3 M3 (Reverse)	99 to 866	288	1730	34	A to T	Transversion	Q569L	Glutamine to Leucine	Polar Neutral to Non-polar	Non-synonymous
MDCK-SIAT1 PB3 M3 (Reverse)	99 to 866	291	1733	25	C to G	Transversion	T570R	Threonine to Arginine	Polar Neutral to Positively Charged	Non-synonymous
MDCK-SIAT1 PB3 M3 (Reverse)	99 to 866	347	1789	34	C to T	Transition	No Change	No Change	No Change	Silent
MDCK-SIAT1 PB3 M3 (Reverse)	99 to 866	443	1885	34	C to T	Transition	R621L	Arginine to Leucine	Positively Charged to Non-polar	Non-synonymous
MDCK-SIAT1 PB3 M3 (Reverse)	99 to 866	670	2112	32	C to T	Transition	No Change	No Change	No Change	Silent
MDCK-SIAT1 PB3 M3 (Reverse)	99 to 866	693	2135	28	C to T	Transition	S704L	Serine to Leucine	Polar Neutral to Non-polar	Non-synonymous
MDCK-SIAT1 PB3 M3 (Reverse)	99 to 866	772	2214	29	C to T	Transition	No Change	No Change	No Change	Silent
MDCK-SIAT1 PB3 M4 (Forward)	22 to 360	51	1579	31	G to A	Transversion	No Change	No Change	No Change	Silent
MDCK-SIAT1 PB3 M4 (Forward)	22 to 360	189	1717	31	G to C	Transversion	D565H	Aspartic Acid to Histidine	Negatively Charged to Positively Charged	Non-synonymous
MDCK-SIAT1 PB3 M4 (Forward)	22 to 360	196	1724	34	A to C	Transversion	Q567P	Glutamine to Proline	Polar Neutral to Non-polar	Non-synonymous
MDCK-SIAT1 PB3 M4 (Forward)	22 to 360	198	1726	32	A to G	Transversion	I568V	Isoleucine to Valine	No Change	Synonymous
MDCK-SIAT1 PB3 M4 (Forward)	22 to 360	202	1730	32	A to T	Transversion	Q569L	Glutamine to Leucine	Polar Neutral to Non-polar	Non-synonymous
MDCK-SIAT1 PB3 M4 (Forward)	22 to 360	206	1734	25	G to A	Transversion	No Change	No Change	No Change	Silent
MDCK-SIAT1 PB3 M4 (Forward)	22 to 360	219	1747	32	G to C	Transversion	E575Q	Glutamic Acid to Glutamine	Negatively Charged to Polar Neutral	Non-synonymous
MDCK-SIAT1 PB3 M4 (Forward)	22 to 360	226	1754	32	A to T	Transversion	K577M	Lysine to Methionine	Positively Charged to Non-polar	Non-synonymous
MDCK-SIAT1 PB3 M4 (Forward)	22 to 360	227	1755	25	G to T	Transversion	K577N	Lysine to Asparagine	Positively Charged to Polar Neutral	Non-synonymous
MDCK-SIAT1 PB3 M4 (Forward)	22 to 360	229	1757	29	A to C	Transversion	K578T	Lysine to Threonine	Positively Charged to Polar Neutral	Non-synonymous
MDCK-SIAT1 PB3 M4 (Forward)	22 to 360	231	1759	32	C to A	Transversion	L579M	Leucine to Methionine	No Change	Synonymous
MDCK-SIAT1 PB3 M4 (Forward)	22 to 360	232	1760	32	T to C	Transition	L579P	Leucine to Proline	No Change	Synonymous
MDCK-SIAT1 PB3 M4 (Forward)	22 to 360	235	1763	36	G to T	Transversion	No Change	No Change	No Change	Silent
MDCK-SIAT1 PB3 M4 (Forward)	22 to 360	236	1764	28	G to C	Transversion	L580C	Leucine to Cystiene	Non-polar to Polar Neutral	Non-synonymous
MDCK-SIAT1 PB3 M4 (Forward)	22 to 360	237	1765	28	G to T	Transversion	D581Y	Aspartic Acid to Tyrosine	Negatively Charged to Polar Neutral	Non-synonymous
MDCK-SIAT1 PB3 M4 (Forward)	22 to 360	239	1767	18	T to G	Transversion	D581E	Aspartic Acid to Glutamic Acid	No Change	Synonymous
MDCK-SIAT1 PB3 M4 (Forward)	22 to 360	241	1769	25	A to G	Transversion	Q582R	Glutamine to Arginine	Polar Neutral to Positively Charged	Non-synonymous
MDCK-SIAT1 PB3 M4 (Forward)	22 to 360	243	1771	25	A to G	Transversion	T583A	Threonine to Alanine	Polar Neutral to Non-polar	Non-synonymous
MDCK-SIAT1 PB3 M4 (Forward)	22 to 360	248	1776	28	A to G	Transversion	No Change	No Change	No Change	Silent
MDCK-SIAT1 PB3 M4 (Forward)	22 to 360	250	1778	30	C to T	Transition	S585L	Serine to Leucine	Polar Neutral to Non-polar	Non-synonymous
MDCK-SIAT1 PB3 M4 (Forward)	22 to 360	253	1781	17	G to C	Transversion	R586T	Arginine to Threonine	Positively Charged to Polar Neutral	Non-synonymous
MDCK-SIAT1 PB3 M4 (Forward)	22 to 360	254	1782	26	G to A	Transversion	No Change	No Change	No Change	Silent
MDCK-SIAT1 PB3 M4 (Forward)	22 to 360	255	1783	18	A to C	Transversion	T587P	Threonine to Proline	Polar Neutral to Non-polar	Non-synonymous
MDCK-SIAT1 PB3 M4 (Forward)	22 to 360	256	1784	27	C to A	Transversion	T587K	Threonine to Lysine	Polar Neutral to Positively Charged	Non-synonymous
MDCK-SIAT1 PB3 M4 (Forward)	22 to 360	258	1786	30	G to A	Transversion	No Change	No Change	No Change	Silent
MDCK-SIAT1 PB3 M4 (Forward)	22 to 360	260	1788	28	A to T	Transversion	No Change	No Change	No Change	Silent
MDCK-SIAT1 PB3 M4 (Forward)	22 to 360	263	1791	18	A to T	Transversion	No Change	No Change	No Change	Silent
MDCK-SIAT1 PB3 M4 (Forward)	22 to 360	264	1792	18	T to C	Transition	No Change	No Change	No Change	Silent
MDCK-SIAT1 PB3 M4 (Forward)	22 to 360	267	1795	18	G to C	Transversion	V591L	Valine to Leucine	No Change	Synonymous
MDCK-SIAT1 PB3 M4 (Forward)	22 to 360	269	1797	28	A to G	Transversion	No Change	No Change	No Change	Silent
MDCK-SIAT1 PB3 M4 (Forward)	22 to 360	270	1798	27	T to G	Transversion	S592A	Serine to Alanine	Polar Neutral to Non-polar	Non-synonymous
MDCK-SIAT1 PB3 M4 (Forward)	22 to 360	271	1799	17	C to T	Transition	S592L	Serine to Leucine	Polar Neutral to Non-polar	Non-synonymous
MDCK-SIAT1 PB3 M4 (Forward)	22 to 360	273	1801	6	G to C	Transversion	D593H	Aspartic Acid to Histidine	Negatively Charged to Positively Charged	Non-synonymous
MDCK-SIAT1 PB3 M4 (Forward)	22 to 360	274	1802	16	A to T	Transversion	D593V	Aspartic Acid to Valine	Negatively Charged to Non-polar	Non-synonymous
MDCK-SIAT1 PB3 M4 (Forward)	22 to 360	275	1803	25	T to G	Transversion	D593E	Aspartic Acid to Glutamic Acid	No Change	Synonymous
MDCK-SIAT1 PB3 M4 (Forward)	22 to 360	277	1805	16	G to C	Transversion	G594A	Glycine to Alanine	No Change	Synonymous
MDCK-SIAT1 PB3 M4 (Forward)	22 to 360	278	1806	16	G to C	Transversion	No Change	No Change	No Change	Silent
MDCK-SIAT1 PB3 M4 (Forward)	22 to 360	279	1807	26	G to C	Transversion	G595R	Glycine to Arginine	Non-polar to Positively Charged	Non-synonymous
MDCK-SIAT1 PB3 M4 (Forward)	22 to 360	282	1810	12	C to T	Transition	P596S	Proline to Serine	Non-polar to Polar Neutral	Non-synonymous
MDCK-SIAT1 PB3 M4 (Forward)	22 to 360	283	1811	6	C to A	Transversion	P596Q	Proline to Glutamine	Non-polar to Polar Neutral	Non-synonymous
MDCK-SIAT1 PB3 M4 (Forward)	22 to 360	286	1814	13	A to C	Transversion	N597T	Asparagine to Threonine	No Change	Synonymous
MDCK-SIAT1 PB3 M4 (Forward)	22 to 360	290	1818	35	A to C	Transversion	L598F	Leucine to Phenylalanine	No Change	Synonymous
MDCK-SIAT1 PB3 M4 (Forward)	22 to 360	295	1823	29	A to G	Transversion	N600S	Asparagine to Serine	No Change	Synonymous
MDCK-SIAT1 PB3 M4 (Forward)	22 to 360	296	1824	29	T to C	Transition	No Change	No Change	No Change	Silent
MDCK-SIAT1 PB3 M4 (Forward)	22 to 360	297	1825	16	A to C	Transversion	I601L	Isoleucine to Leucine	No Change	Synonymous
MDCK-SIAT1 PB3 M4 (Forward)	22 to 360	298	1826	17	T to C	Transition	I601T	Isoleucine to Threonine	Non-polar to Polar Neutral	Non-synonymous
MDCK-SIAT1 PB3 M4 (Forward)	22 to 360	299	1827	17	C to T	Transition	No Change	No Change	No Change	Silent
MDCK-SIAT1 PB3 M4 (Forward)	22 to 360	302	1830	28	G to T	Transversion	No Change	No Change	No Change	Silent
MDCK-SIAT1 PB3 M4 (Forward)	22 to 360	307	1835	30	T to G	Transversion	L604R	Leucine to Arginine	Non-polar to Positively Charged	Non-synonymous
MDCK-SIAT1 PB3 M4 (Forward)	22 to 360	311	1839	16	C to T	Transition	No Change	No Change	No Change	Silent
MDCK-SIAT1 PB3 M4 (Forward)	22 to 360	312	1840	16	A to G	Transversion	I606V	Isoleucine to Valine	No Change	Synonymous
MDCK-SIAT1 PB3 M4 (Forward)	22 to 360	318	1846	26	G to T	Transversion	E608Stop	Glutamic Acid to Stop	Negatively Charged to Stop	Non-synonymous
MDCK-SIAT1 PB3 M4 (Forward)	22 to 360	319	1847	15	A to C	Transversion	E608A	Glutamic Acid to Alanine	Negatively Charged to Non-polar	Non-synonymous
MDCK-SIAT1 PB3 M4 (Forward)	22 to 360	320	1848	15	A to T	Transversion	E608D	Glutamic Acid to Aspartic Acid	No Change	Synonymous
MDCK-SIAT1 PB3 M4 (Forward)	22 to 360	321	1849	26	G to T	Transversion	V609F	Valine to Phenylalanine	No Change	Synonymous
MDCK-SIAT1 PB3 M4 (Forward)	22 to 360	322	1850	31	T to G	Transversion	V609G	Valine to Glycine	No Change	Synonymous
MDCK-SIAT1 PB3 M4 (Forward)	22 to 360	323	1851	31	C to A	Transversion	No Change	No Change	No Change	Silent
MDCK-SIAT1 PB3 M4 (Forward)	22 to 360	326	1854	25	C to T	Transition	No Change	No Change	No Change	Silent
MDCK-SIAT1 PB3 M4 (Forward)	22 to 360	328	1856	14	T to C	Transition	L611S	Leucine to Serine	Non-polar to Polar Neutral	Non-synonymous
MDCK-SIAT1 PB3 M4 (Forward)	22 to 360	330	1858	8	A to C	Transversion	K612Q	Lysine to Glutamine	Positively Charged to Polar Neutral	Non-synonymous
MDCK-SIAT1 PB3 M4 (Forward)	22 to 360	331	1859	8	C to A	Transversion	T612K	Threonine to Lysine	Polar Neutral to Positively Charged	Non-synonymous
MDCK-SIAT1 PB3 M4 (Forward)	22 to 360	332	1860	14	G to T	Transversion	K612N	Lysine to Asparagine	Positively Charged to Polar Neutral	Non-synonymous
MDCK-SIAT1 PB3 M4 (Forward)	22 to 360	334	1862	28	G to C	Transversion	L613S	Leucine to Serine	Non-polar to Polar Neutral	Non-synonymous
MDCK-SIAT1 PB3 M4 (Forward)	22 to 360	336	1864	29	G to C	Transversion	E614Q	Glutamic Acid to Glutamine	Negatively Charged to Polar Neutral	Non-synonymous
MDCK-SIAT1 PB3 M4 (Forward)	22 to 360	338	1866	11	G to T	Transversion	E614D	Glutamic Acid to Aspartic Acid	No Change	Synonymous
MDCK-SIAT1 PB3 M4 (Forward)	22 to 360	341	1869	15	G to C	Transversion	No Change	No Change	No Change	Silent
MDCK-SIAT1 PB3 M4 (Forward)	22 to 360	355	1883	17	C to A	Transversion	S620Y	Serine to Tyrosine	No Change	Synonymous
MDCK-SIAT1 PB3 M4 (Forward)	22 to 360	357	1885	17	C to G	Transversion	R621G	Arginine to Glycine	Positively Charged to Non-polar	Non-synonymous
MDCK-SIAT1 PB3 M4 (Forward)	22 to 360	358	1886	16	C to G	Transversion	P621R	Proline to Arginine	Non-polar to Positively Charged	Non-synonymous
MDCK-SIAT1 PB3 M4 (Forward)	22 to 360	359	1887	26	G to C	Transversion	No Change	No Change	No Change	Silent
MDCK-SIAT1 PB3 M4 (Reverse)	100 to 867	122	1563	34	A to T	Transversion	No Change	No Change	No Change	Silent
MDCK-SIAT1 PB3 M4 (Reverse)	100 to 867	140	1581	33	G to A	Transversion	No Change	No Change	No Change	Silent
MDCK-SIAT1 PB3 M4 (Reverse)	100 to 867	159	1600	33	G to A	Transversion	No Change	No Change	No Change	Silent
MDCK-SIAT1 PB3 M4 (Reverse)	100 to 867	181	1622	32	A to G	Transversion	N533S	Asparagine to Serine	No Change	Synonymous
MDCK-SIAT1 PB3 M4 (Reverse)	100 to 867	196	1637	32	A to G	Transversion	D538G	Aspartic Acid to Glycine	Negatively Charged to Non-polar	Non-synonymous
MDCK-SIAT1 PB3 M4 (Reverse)	100 to 867	199	1640	34	T to C	Transition	L539P	Leucine to Proline	No Change	Synonymous
MDCK-SIAT1 PB3 M4 (Reverse)	100 to 867	217	1658	32	A to G	Transversion	Q545R	Glutamine to Arginine	Polar Neutral to Positively Charged	Non-synonymous
MDCK-SIAT1 PB3 M4 (Reverse)	100 to 867	236	1677	34	C to T	Transition	No Change	No Change	No Change	Silent
MDCK-SIAT1 PB3 M4 (Reverse)	100 to 867	237	1678	34	A to G	Transversion	I552V	Isoleucine to Valine	No Change	Synonymous
MDCK-SIAT1 PB3 M4 (Reverse)	100 to 867	240	1681	34	A to T	Transversion	K553Stop	Lysine to Stop	Positively Charged to Stop	Non-synonymous
MDCK-SIAT1 PB3 M4 (Reverse)	100 to 867	305	1746	32	C to T	Transition	No Change	No Change	No Change	Silent
MDCK-SIAT1 PB3 M4 (Reverse)	100 to 867	694	2135	28	C to T	Transition	S704L	Serine to Leucine	Polar Neutral to Non-polar	Non-synonymous
MDCK-SIAT1 PB3 M4 (Reverse)	100 to 867	773	2214	25	C to T	Transition	No Change	No Change	No Change	Silent
MDCK-SIAT1 PB3 M5 (Forward)	17 to 280	50	1579	34	G to A	Transversion	No Change	No Change	No Change	Silent
MDCK-SIAT1 PB3 M5 (Forward)	17 to 280	114	1643	28	G to C	Transversion	G540A	Glycine to Alanine	No Change	Synonymous
MDCK-SIAT1 PB3 M5 (Forward)	17 to 280	158	1687	34	T to C	Transition	Y555H	Tyrosine to Histidine	Polar Neutral to Positively Charged	Non-synonymous
MDCK-SIAT1 PB3 M5 (Forward)	17 to 280	181	1710	32	T to G	Transversion	H562Q	Histidine to Glutamine	Positively Charged to Polar Neutral	Non-synonymous
MDCK-SIAT1 PB3 M5 (Forward)	17 to 280	183	1712	28	G to T	Transversion	R563I	Arginine to Isoleucine	Positively Charged to Non-polar	Non-synonymous
MDCK-SIAT1 PB3 M5 (Forward)	17 to 280	184	1713	28	A to C	Transversion	R563S	Arginine to Serine	Positively Charged to Polar Neutral	Non-synonymous
MDCK-SIAT1 PB3 M5 (Forward)	17 to 280	192	1721	18	C to T	Transition	T566I	Threonine to Isoleucine	Polar Neutral to Non-polar	Non-synonymous
MDCK-SIAT1 PB3 M5 (Forward)	17 to 280	195	1724	25	A to C	Transversion	Q567P	Glutamine to Proline	Polar Neutral to Non-polar	Non-synonymous
MDCK-SIAT1 PB3 M5 (Forward)	17 to 280	198	1727	28	T to C	Transition	I568T	Isoleucine to Threonine	Non-polar to Polar Neutral	Non-synonymous
MDCK-SIAT1 PB3 M5 (Forward)	17 to 280	201	1730	26	A to G	Transversion	Q569R	Glutamine to Arginine	Polar Neutral to Positively Charged	Non-synonymous
MDCK-SIAT1 PB3 M5 (Forward)	17 to 280	202	1731	29	A to C	Transversion	Q569H	Glutamine to Histidine	Polar Neutral to Positively Charged	Non-synonymous
MDCK-SIAT1 PB3 M5 (Forward)	17 to 280	205	1734	25	G to A	Transversion	No Change	No Change	No Change	Silent
MDCK-SIAT1 PB3 M5 (Forward)	17 to 280	214	1743	28	A to G	Transversion	No Change	No Change	No Change	Silent
MDCK-SIAT1 PB3 M5 (Forward)	17 to 280	218	1747	17	A to G	Transversion	K575E	Lysine to Glutamic Acid	Positively Charged to Negatively Charged	Non-synonymous
MDCK-SIAT1 PB3 M5 (Forward)	17 to 280	219	1748	26	A to T	Transversion	E575V	Glutamic Acid to Valine	Negatively Charged to Non-polar	Non-synonymous
MDCK-SIAT1 PB3 M5 (Forward)	17 to 280	220	1749	28	G to C	Transversion	E575D	Glutamic Acid to Aspartic Acid	No Change	Synonymous
MDCK-SIAT1 PB3 M5 (Forward)	17 to 280	221	1750	26	A to T	Transversion	I576L	Isoleucine to Leucine	No Change	Synonymous
MDCK-SIAT1 PB3 M5 (Forward)	17 to 280	222	1751	27	T to G	Transversion	I576R	Isoleucine to Arginine	Non-polar to Positively Charged	Non-synonymous
MDCK-SIAT1 PB3 M5 (Forward)	17 to 280	230	1759	15	C to A	Transversion	L579M	Leucine to Methionine	No Change	Synonymous
MDCK-SIAT1 PB3 M5 (Forward)	17 to 280	232	1761	15	G to T	Transversion	No Change	No Change	No Change	Silent
MDCK-SIAT1 PB3 M5 (Forward)	17 to 280	233	1762	13	A to T	Transversion	R580L	Arginine to Leucine	Positively Charged to Non-polar	Non-synonymous
MDCK-SIAT1 PB3 M5 (Forward)	17 to 280	234	1763	13	G to C	Transversion	L580S	Leucine to Serine	Non-polar to Polar Neutral	Non-synonymous
MDCK-SIAT1 PB3 M5 (Forward)	17 to 280	235	1764	15	G to C	Transversion	L580C	Leucine to Cystiene	Non-polar to Polar Neutral	Non-synonymous
MDCK-SIAT1 PB3 M5 (Forward)	17 to 280	236	1765	13	G to T	Transversion	D581Y	Aspartic Acid to Tyrosine	Negatively Charged to Polar Neutral	Non-synonymous
MDCK-SIAT1 PB3 M5 (Forward)	17 to 280	239	1768	13	C to T	Transition	Q582Stop	Glutamine to Stop	Polar Neutral to Stop	Non-synonymous
MDCK-SIAT1 PB3 M5 (Forward)	17 to 280	240	1769	9	G to A	Transversion	No Change	No Change	No Change	Silent
MDCK-SIAT1 PB3 M5 (Forward)	17 to 280	242	1771	8	T to A	Transversion	S583T	Serine to Threonine	No Change	Synonymous
MDCK-SIAT1 PB3 M5 (Forward)	17 to 280	243	1772	8	C to G	Transversion	T583S	Threonine to Serine	No Change	Synonymous
MDCK-SIAT1 PB3 M5 (Forward)	17 to 280	245	1774	25	C to G	Transversion	Q584E	Glutamine to Glutamic Acid	Polar Neutral to Negatively Charged	Non-synonymous
MDCK-SIAT1 PB3 M5 (Forward)	17 to 280	248	1777	9	C to T	Transition	P585S	Proline to Serine	Non-polar to Polar Neutral	Non-synonymous
MDCK-SIAT1 PB3 M5 (Forward)	17 to 280	251	1780	8	A to C	Transversion	No Change	No Change	No Change	Silent
MDCK-SIAT1 PB3 M5 (Forward)	17 to 280	252	1781	10	G to T	Transversion	R586M	Arginine to Methionine	Positively Charged to Non-polar	Non-synonymous
MDCK-SIAT1 PB3 M5 (Forward)	17 to 280	253	1782	14	G to C	Transversion	R586S	Arginine to Serine	Positively Charged to Polar Neutral	Non-synonymous
MDCK-SIAT1 PB3 M5 (Forward)	17 to 280	254	1783	14	A to T	Transversion	T587S	Threonine to Serine	No Change	Synonymous
MDCK-SIAT1 PB3 M5 (Forward)	17 to 280	258	1787	14	G to A	Transversion	No Change	No Change	No Change	Silent
MDCK-SIAT1 PB3 M5 (Forward)	17 to 280	262	1791	15	A to C	Transversion	No Change	No Change	No Change	Silent
MDCK-SIAT1 PB3 M5 (Forward)	17 to 280	264	1793	12	T to A	Transversion	L590Stop	Leucine to Stop	Non-polar to Stop	Non-synonymous
MDCK-SIAT1 PB3 M5 (Forward)	17 to 280	265	1794	12	G to C	Transversion	L590F	Leucine to Phenylalanine	No Change	Synonymous
MDCK-SIAT1 PB3 M5 (Forward)	17 to 280	266	1795	12	G to A	Transversion	No Change	No Change	No Change	Silent
MDCK-SIAT1 PB3 M5 (Forward)	17 to 280	267	1796	17	T to C	Transition	V591A	Valine to Alanine	No Change	Synonymous
MDCK-SIAT1 PB3 M5 (Forward)	17 to 280	268	1797	17	A to G	Transversion	No Change	No Change	No Change	Silent
MDCK-SIAT1 PB3 M5 (Forward)	17 to 280	269	1798	26	T to G	Transversion	S592A	Serine to Alanine	Polar Neutral to Non-polar	Non-synonymous
MDCK-SIAT1 PB3 M5 (Forward)	17 to 280	271	1800	14	T to A	Transversion	No Change	No Change	No Change	Silent
MDCK-SIAT1 PB3 M5 (Forward)	17 to 280	273	1802	14	A to G	Transversion	D593G	Aspartic Acid to Glycine	Negatively Charged to Non-polar	Non-synonymous
MDCK-SIAT1 PB3 M5 (Forward)	17 to 280	274	1803	17	T to A	Transversion	D593E	Aspartic Acid to Glutamic Acid	No Change	Synonymous
MDCK-SIAT1 PB3 M5 (Forward)	17 to 280	275	1804	17	G to A	Transversion	No Change	No Change	No Change	Silent
MDCK-SIAT1 PB3 M5 (Forward)	17 to 280	276	1805	17	G to A	Transversion	No Change	No Change	No Change	Silent
MDCK-SIAT1 PB3 M5 (Forward)	17 to 280	277	1806	13	G to A	Transversion	No Change	No Change	No Change	Silent
MDCK-SIAT1 PB3 M5 (Forward)	17 to 280	278	1807	8	G to T	Transversion	G595Stop	Glycine to Stop	Non-polar to Stop	Non-synonymous
MDCK-SIAT1 PB3 M5 (Forward)	17 to 280	279	1808	8	G to T	Transversion	G595V	Glycine to Valine	No Change	Synonymous
MDCK-SIAT1 PB3 M5 (Forward)	17 to 280	280	1809	13	C to G	Transversion	No Change	No Change	No Change	Silent
MDCK-SIAT1 PB3 M5 (Reverse)	96 to 747	98	1660	25	A to T	Transversion	M546L	Methionine to Leucine	No Change	Synonymous
MDCK-SIAT1 PB3 M5 (Reverse)	96 to 747	104	1666	26	C to G	Transversion	L548V	Leucine to Valine	No Change	Synonymous
MDCK-SIAT1 PB3 M5 (Reverse)	96 to 747	107	1669	8	C to T	Transition	Q549Stop	Glutamine to Stop	Polar Neutral to Stop	Non-synonymous
MDCK-SIAT1 PB3 M5 (Reverse)	96 to 747	111	1673	27	T to A	Transversion	L550Stop	Leucine to Stop	Non-polar to Stop	Non-synonymous
MDCK-SIAT1 PB3 M5 (Reverse)	96 to 747	115	1677	36	T to A	Transversion	F551L	Phenylalanine to Leucine	No Change	Synonymous
MDCK-SIAT1 PB3 M5 (Reverse)	96 to 747	116	1678	25	C to T	Transition	L552F	Leucine to Phenylalanine	No Change	Synonymous
MDCK-SIAT1 PB3 M5 (Reverse)	96 to 747	118	1680	26	T to G	Transversion	I552M	Isoleucine to Methionine	No Change	Synonymous
MDCK-SIAT1 PB3 M5 (Reverse)	96 to 747	119	1681	26	C to T	Transition	Q553Stop	Glutamine to Stop	Polar Neutral to Stop	Non-synonymous
MDCK-SIAT1 PB3 M5 (Reverse)	96 to 747	124	1686	32	A to T	Transversion	E554D	Glutamic Acid to Aspartic Acid	No Change	Synonymous
MDCK-SIAT1 PB3 M5 (Reverse)	96 to 747	128	1690	34	C to A	Transversion	No Change	No Change	No Change	Silent
MDCK-SIAT1 PB3 M5 (Reverse)	96 to 747	135	1697	34	A to T	Transversion	K558I	Lysine to Isoleucine	Positively Charged to Non-polar	Non-synonymous
MDCK-SIAT1 PB3 M5 (Reverse)	96 to 747	141	1703	30	C to T	Transition	P560L	Proline to Leucine	No Change	Synonymous
MDCK-SIAT1 PB3 M5 (Reverse)	96 to 747	150	1712	34	A to T	Transversion	K563I	Lysine to Isoleucine	Positively Charged to Non-polar	Non-synonymous
MDCK-SIAT1 PB3 M5 (Reverse)	96 to 747	155	1717	32	A to T	Transversion	N565Y	Asparagine to Tyrosine	No Change	Synonymous
MDCK-SIAT1 PB3 M5 (Reverse)	96 to 747	156	1718	32	G to T	Transversion	G565V	Glycine to Valine	No Change	Synonymous
MDCK-SIAT1 PB3 M5 (Reverse)	96 to 747	167	1729	34	C to T	Transition	Q569Stop	Glutamine to Stop	Polar Neutral to Stop	Non-synonymous
MDCK-SIAT1 PB3 M5 (Reverse)	96 to 747	169	1731	32	A to G	Transversion	No Change	No Change	No Change	Silent
MDCK-SIAT1 PB3 M5 (Reverse)	96 to 747	173	1735	32	G to T	Transversion	G571Stop	Glycine to Stop	Non-polar to Stop	Non-synonymous
MDCK-SIAT1 PB3 M5 (Reverse)	96 to 747	176	1738	34	A to G	Transversion	R572G	Arginine to Glycine	Positively Charged to Non-polar	Non-synonymous
MDCK-SIAT1 PB3 M5 (Reverse)	96 to 747	185	1747	24	C to T	Transition	Q575Stop	Glutamine to Stop	Polar Neutral to Stop	Non-synonymous
MDCK-SIAT1 PB3 M5 (Reverse)	96 to 747	211	1773	34	C to A	Transversion	No Change	No Change	No Change	Silent
MDCK-SIAT1 PB3 M5 (Reverse)	96 to 747	233	1795	34	G to T	Transversion	V591L	Valine to Leucine	No Change	Synonymous
MDCK-SIAT1 PB3 M5 (Reverse)	96 to 747	238	1800	32	C to T	Transition	No Change	No Change	No Change	Silent
MDCK-SIAT1 PB3 M5 (Reverse)	96 to 747	259	1821	34	A to G	Transversion	No Change	No Change	No Change	Silent
MDCK-SIAT1 PB3 M5 (Reverse)	96 to 747	276	1838	32	C to T	Transition	P605L	Proline to Leucine	No Change	Synonymous
MDCK-SIAT1 PB3 M5 (Reverse)	96 to 747	574	2136	29	C to T	Transition	No Change	No Change	No Change	Silent
MDCK-SIAT1 PB3 M5 (Reverse)	96 to 747	653	2215	34	C to T	Transition	Q731Stop	Glutamine to Stop	Polar Neutral to Stop	Non-synonymous

## Sheet: Plaque Sizes
	Plaque area calculated from plaque diameter using the formula πr²
	Passage	Plaque Diameter (mm)	Plaque Area (mm^2)	Mean Diameter (mm)	Mean Plaque Area (mm^2)
	Passage 0 (n = 32)	1.5	1.76715	1.71875	3.21522
		1	0.785398
		0.5	0.19635
		0.5	0.19635
		2	3.14159
		3	7.06858
		2	3.14159
		4	12.5664
		4	12.5664
		1.5	1.76715
		3	7.06858
		1.5	1.76715
		2	3.14159
		0.5	0.19635
		0.5	0.19635
		2	3.14159
		0.5	0.19635
		4	12.5664
		2	3.14159
		0.5	0.19635
		0.5	0.19635
		1	0.785398
		1.5	1.76715
		3	7.06858
		1	0.785398
		1	0.785398
		1	0.785398
		2	3.14159
		1.5	1.76715
		1	0.785398
		2	3.14159
		3	7.06858
	CEF Passage 1 (n = 4)	1	0.785398	1.625	2.79798
		3	7.06858
		2	3.14159
		0.5	0.19635
	MDCK-SIAT1 Passage 1 (n = 5)	2	3.14159	1	1.02102
		1	0.785398
		0.5	0.19635
		1	0.785398
		0.5	0.19635
	MDCK-SIAT1 Passage 2 (n = 19)	2.5	4.90874	1.86842	3.33794
		2	3.14159
		1.5	1.76715
		4	12.5664
		1	0.785398
		0.5	0.19635
		2	3.14159
		0.5	0.19635
		2.5	4.90874
		3	7.06858
		1	0.785398
		1.5	1.76715
		2	3.14159
		1	0.785398
		1.5	1.76715
		2	3.14159
		3	7.06858
		2	3.14159
		2	3.14159
	MDCK-SIAT1 Passage 3 (n = 21)	3	7.06858	1.35714	2.55254
		4	12.5664
		2	3.14159
		2	3.14159
		0.5	0.19635
		1	0.785398
		0.5	0.19635
		0.5	0.19635
		0.5	0.19635
		1.5	1.76715
		0.5	0.19635
		0.5	0.19635
		0.5	0.19635
		3	7.06858
		0.5	0.19635
		2	3.14159
		4	12.5664
		0.5	0.19635
		0.5	0.19635
		0.5	0.19635
		0.5	0.19635
	MDCK-SIAT1 Passage 4 (n = 18)	1.5	1.76715	1.38889	2.0944
		1	0.785398
		1.5	1.76715
		0.5	0.19635
		0.5	0.19635
		1	0.785398
		2	3.14159
		3.5	9.62113
		1	0.785398
		1.5	1.76715
		1.5	1.76715
		0.5	0.19635
		0.5	0.19635
		1.5	1.76715
		3	7.06858
		2.5	4.90874
		1	0.785398
		0.5	0.19635
	MDCK-SIAT1 Passage 5 (n = 8)	2.5	4.90874	2.1875	4.39332
		2	3.14159
		0.5	0.19635
		4	12.5664
		2	3.14159
		2.5	4.90874
		2	3.14159
		2	3.14159
